# Supplementary material for: Tris(1,10-phenanthroline-κ2 N,N′)iron(II) bis­(1,1,3,3-tetra­cyano-2-eth­oxy­propenide) hemihydrate
Source: Acta Crystallogr Sect E Struct Rep Online. 2012 Dec 5;69(Pt 1):m12–3. doi: 10.1107/S1600536812048611 (PMC3588335; doi:10.1107/S1600536812048611)
Supplement: Supplementary file 1 [file e-69-00m12-sup1.cif]

##############################################################################
#                                                                            #
# This CIF contains the data in a paper accepted for publication in          #
# Acta Crystallographica Section E. It conforms to the requirements of       #
# Notes for Authors for Acta Crystallographica Section E, and has been       #
# peer reviewed under the auspices of the IUCr Commission on Journals.       #
#                                                                            #
# Full details of the Crystallographic Information File format               #
# are given in the paper "The Crystallographic Information File (CIF):       #
# a New Standard Archive File for Crystallography" by S. R. Hall, F. H.      #
# Allen and I. D. Brown [Acta Cryst. (1991), A47, 655-685].                  #
#                                                                            #
# The current version of the core CIF dictionary is obtainable from          #
# ftp://ftp.iucr.org/pub/cif_core.dic.                                       #
#                                                                            #
# Software is freely available for graphical display of the structure(s)     #
# in this CIF. For information consult the CIF software page                 #
# http://www.iucr.org/resources/cif/software.                                #
#                                                                            #
# This file may be used for bona fide research purposes within the           #
# scientific community so long as proper attribution is given to the journal # 
# article from which it was obtained.                                        #
#                                                                            #
##############################################################################
data_global
_audit_creation_method     SHELXL-97
_journal_date_recd_electronic     2012-11-16
_journal_date_accepted     2012-11-26
_journal_name_full     'Acta Crystallographica, Section E'
_journal_year     2013
_journal_volume     69
_journal_issue      1
_journal_page_first     m12
_journal_page_last     m13
_journal_paper_category     QM
_journal_paper_doi     10.1107/S1600536812048611
_journal_coeditor_code     HB6994
_publ_contact_author_name     'Prof Fatima Setifi'
_publ_contact_author_address
;
Laboatoire de Chimie, Ing\'enierie Mol\'eculaire et Nanostructures
Universit\'e Ferhat Abbas de S\'etif
19000 S\'etif
Algeria
Unit\'e de Recherche de Chimie de l'Environnement et Mol\'eculaire Structurale
(CHEMS)
Universit\'e Mentouri Constantine
25000 Constantine
Algeria
_publ_contact_author
;
_publ_contact_author_email     fat_setifi@yahoo.fr
_publ_contact_author_fax     '+213 31.81.86.01'
_publ_contact_author_phone     '+213 31.81.86.01'
_publ_section_title
;
Tris(1,10-phenanthroline-\k^2^<i>N</i>,<i>N</i>')iron(II)
bis(1,1,3,3-tetracyano-2-ethoxypropenide) hemihydrate
;
loop_
    _publ_author_name
    _publ_author_address
    'Setifi, Zouaoui'
;
D\'epartement de Technologie
Facult\'e de Technologie
Universit\'e 20 Ao\^ut 1955 de Skikda
21000 Skikda
Algeria
Unit\'e de Recherche de Chimie de l'Environnement et Mol\'eculaire
Structurale (CHEMS)
Universit\'e Mentouri Constantine
25000 Constantine
Algeria
;
    'Setifi, Fatima'
;
Laboatoire de Chimie, Ing\'enierie Mol\'eculaire et
Nanostructures (LCIMN)
Universit\'e Ferhat Abbas de S\'etif
19000 S\'etif
Algeria
Unit\'e de Recherche de Chimie de l'Environnement et Mol\'eculaire
Structurale (CHEMS)
Universit\'e Mentouri Constantine
25000 Constantine
Algeria
;
    'Ng, Seik Weng'
;
Department of Chemistry
University of Malaya
50603 Kuala Lumpur
Malaysia
Chemistry Department
King Abdulaziz University
PO Box 80203 Jeddah
Saudi Arabia
;
    'Oudahmane, Abdelghani'
;
Clermont Universit\'e
Universit\'e Blaise Pascal
Institut de Chimie de Clermont-Ferrand
BP 10448
63000 Clermont-Ferrand
France
CNRS UMR 6296
ICCF
BP 80026
63171 Aubi\`ere
France
;
    'El-Ghozzi, Malika'
;
Clermont Universit\'e
Universit\'e Blaise Pascal
Institut de Chimie de Clermont-Ferrand
BP 10448
63000 Clermont-Ferrand
France
CNRS UMR 6296
ICCF
BP 80026
63171 Aubi\`ere
France
;
    'Avignant, Daniel'
;
Clermont Universit\'e
Universit\'e Blaise Pascal
Institut de Chimie de Clermont-Ferrand
BP 10448
63000 Clermont-Ferrand
France
CNRS UMR 6296
ICCF
BP 80026
63171 Aubi\`ere
France
;
data_I
_audit_creation_method     SHELXL-97
_chemical_name_systematic
;
Tris(1,10-phenanthroline-\k^2^<i>N</i>,<i>N</i>')iron(II)
bis(1,1,3,3-tetracyano-2-ethoxypropenide) hemihydrate
;
_chemical_name_common     ?
_chemical_formula_moiety     'C36 H24 Fe1 N6 2+, 2(C9 H5 N4 O -), 0.5(H2 O)'
_chemical_formula_sum     'C54 H35 Fe N14 O2.50'
_chemical_formula_iupac     '[Fe (C12 H8 N2)3] (C9 H5 N4 O)2, 0.5H2 O'
_chemical_formula_weight     975.81
_chemical_melting_point     ?
_symmetry_cell_setting     triclinic
_symmetry_space_group_name_H-M     'P -1'
_symmetry_space_group_name_Hall     '-P 1'
loop_
    _symmetry_equiv_pos_as_xyz
    'x, y, z'
    '-x, -y, -z'
_cell_length_a     9.3497(3)
_cell_length_b     14.1736(4)
_cell_length_c     18.6086(6)
_cell_angle_alpha     94.462(2)
_cell_angle_beta     96.5620(10)
_cell_angle_gamma     101.1290(10)
_cell_volume     2391.12(13)
_cell_formula_units_Z     2
_cell_measurement_reflns_used     7674
_cell_measurement_theta_min     2.63
_cell_measurement_theta_max     23.69
_cell_measurement_temperature     293(2)
_exptl_crystal_description     prism
_exptl_crystal_colour     red
_exptl_crystal_size_max     0.55
_exptl_crystal_size_mid     0.35
_exptl_crystal_size_min     0.15
_exptl_crystal_density_diffrn     1.355
_exptl_crystal_density_meas     ?
_exptl_crystal_density_method     'not measured'
_exptl_crystal_F_000     1006
_exptl_absorpt_coefficient_mu     0.375
_exptl_absorpt_correction_type     multi-scan
_exptl_absorpt_process_details     '(SADABS; Sheldrick, 1996)'
_exptl_absorpt_correction_T_min     0.8201
_exptl_absorpt_correction_T_max     0.9458
_diffrn_ambient_temperature     293(2)
_diffrn_radiation_type     MoK\a
_diffrn_radiation_wavelength     0.71073
_diffrn_radiation_source     'fine-focus sealed tube'
_diffrn_radiation_monochromator     graphite
_diffrn_measurement_device_type     'Bruker SMART APEX CCD'
_diffrn_measurement_method     '\w scans'
_diffrn_detector_area_resol_mean     ?
_diffrn_reflns_number     38167
_diffrn_reflns_av_R_equivalents     0.0431
_diffrn_reflns_av_sigmaI/netI     0.0608
_diffrn_reflns_theta_min     2.92
_diffrn_reflns_theta_max     27.50
_diffrn_reflns_theta_full     27.50
_diffrn_measured_fraction_theta_max     0.987
_diffrn_measured_fraction_theta_full     0.987
_diffrn_reflns_limit_h_min     -12
_diffrn_reflns_limit_h_max     9
_diffrn_reflns_limit_k_min     -18
_diffrn_reflns_limit_k_max     18
_diffrn_reflns_limit_l_min     -23
_diffrn_reflns_limit_l_max     24
_diffrn_standards_number     0
_diffrn_standards_interval_count     0
_diffrn_standards_interval_time     0
_diffrn_standards_decay_%     0
_reflns_number_total     10845
_reflns_number_gt     6909
_reflns_threshold_expression     I>2\s(I)
_refine_ls_structure_factor_coef     Fsqd
_refine_ls_matrix_type     full
_refine_ls_R_factor_all     0.0922
_refine_ls_R_factor_gt     0.0487
_refine_ls_wR_factor_gt     0.1120
_refine_ls_wR_factor_ref     0.1340
_refine_ls_goodness_of_fit_ref     1.023
_refine_ls_restrained_S_all     1.030
_refine_ls_number_reflns     10845
_refine_ls_number_parameters     661
_refine_ls_number_restraints     40
_refine_ls_hydrogen_treatment     constr
_refine_ls_weighting_scheme     calc
_refine_ls_weighting_details
         'calc w=1/[\s^2^(Fo^2^)+(0.0594P)^2^+0.6022P] where P=(Fo^2^+2Fc^2^)/3'
_atom_sites_solution_hydrogens     geom
_atom_sites_solution_primary     direct
_atom_sites_solution_secondary     difmap
_refine_ls_shift/su_max     0.001
_refine_ls_shift/su_mean     0.001
_refine_diff_density_max     0.356
_refine_diff_density_min     -0.426
_refine_ls_extinction_method     none
_refine_ls_extinction_coef     ?
loop_
    _atom_type_symbol
    _atom_type_description
    _atom_type_scat_dispersion_real
    _atom_type_scat_dispersion_imag
    _atom_type_scat_source
    'C' 'C' 0.0033 0.0016
                         'International Tables Vol C Tables 4.2.6.8 and 6.1.1.4'
    'H' 'H' 0.0000 0.0000
                         'International Tables Vol C Tables 4.2.6.8 and 6.1.1.4'
    'N' 'N' 0.0061 0.0033
                         'International Tables Vol C Tables 4.2.6.8 and 6.1.1.4'
    'O' 'O' 0.0106 0.0060
                         'International Tables Vol C Tables 4.2.6.8 and 6.1.1.4'
    'Fe' 'Fe' 0.3463 0.8444
                         'International Tables Vol C Tables 4.2.6.8 and 6.1.1.4'
_computing_data_collection     'APEX2 (Bruker, 2008)'
_computing_cell_refinement     'SAINT (Bruker, 2008)'
_computing_data_reduction     'SAINT (Bruker, 2008)'
_computing_structure_solution     'SHELXS97 (Sheldrick, 2008)'
_computing_structure_refinement     'SHELXL97 (Sheldrick, 2008)'
_computing_molecular_graphics
        'X-SEED (Barbour, 2001) and <i>Mercury</i> (Macrae <i>et al.</i>, 2006)'
_computing_publication_material     'publCIF (Westrip, 2010)'
loop_
    _atom_site_type_symbol
    _atom_site_label
    _atom_site_fract_x
    _atom_site_fract_y
    _atom_site_fract_z
    _atom_site_U_iso_or_equiv
    _atom_site_adp_type
    _atom_site_calc_flag
    _atom_site_refinement_flags
    _atom_site_occupancy
    _atom_site_symmetry_multiplicity
    _atom_site_disorder_assembly
    _atom_site_disorder_group
    Fe Fe1 0.50347(3) 0.85774(2) 0.224833(17) 0.03344(11) Uani d . 1 1 . .
    O O1 0.3012(2) 0.22872(14) 0.20343(10) 0.0616(5) Uani d D 1 1 . .
    O O2 1.14419(19) 0.66090(12) 0.39687(10) 0.0537(5) Uani d D 1 1 . .
    O O1W 0.7463(5) 0.5451(3) 0.1682(3) 0.0894(15) Uani d PU 0.50 1 . .
    H H11 0.6566 0.5202 0.1662 0.134 Uiso d PR 0.50 1 . .
    H H12 0.7908 0.5022 0.1546 0.134 Uiso d PR 0.50 1 . .
    N N1 0.5443(2) 0.76256(13) 0.29244(10) 0.0361(4) Uani d . 1 1 . .
    N N2 0.39483(19) 0.89919(13) 0.30300(10) 0.0376(4) Uani d . 1 1 . .
    N N3 0.4689(2) 0.95925(14) 0.16118(10) 0.0380(4) Uani d . 1 1 . .
    N N4 0.67007(19) 0.95977(14) 0.27045(10) 0.0368(4) Uani d . 1 1 . .
    N N5 0.6138(2) 0.80877(13) 0.15141(10) 0.0367(4) Uani d . 1 1 . .
    N N6 0.3394(2) 0.76187(13) 0.17130(10) 0.0370(4) Uani d . 1 1 . .
    N N7 0.4217(3) 0.4827(2) 0.16948(15) 0.0812(8) Uani d . 1 1 . .
    N N8 -0.0519(3) 0.4093(2) 0.12339(18) 0.0859(9) Uani d . 1 1 . .
    N N9 -0.1061(3) 0.1837(2) 0.02106(15) 0.0761(8) Uani d . 1 1 . .
    N N10 0.0661(3) 0.0069(2) 0.17246(17) 0.0878(9) Uani d . 1 1 . .
    N N11 0.9634(3) 0.7897(2) 0.28465(15) 0.0779(8) Uani d . 1 1 . .
    N N12 0.8732(3) 0.87480(19) 0.49783(14) 0.0709(7) Uani d . 1 1 . .
    N N13 0.8445(4) 0.6721(2) 0.58681(16) 0.0889(9) Uani d . 1 1 . .
    N N14 1.2477(4) 0.5698(2) 0.57159(18) 0.0987(10) Uani d . 1 1 . .
    C C1 0.4990(2) 0.77928(17) 0.35844(12) 0.0394(5) Uani d . 1 1 . .
    C C2 0.6104(3) 0.68844(17) 0.28387(14) 0.0456(6) Uani d . 1 1 . .
    H H2 0.6416 0.6750 0.2392 0.055 Uiso calc R 1 1 . .
    C C3 0.6353(3) 0.6299(2) 0.33882(16) 0.0576(7) Uani d . 1 1 . .
    H H3 0.6793 0.5774 0.3298 0.069 Uiso calc R 1 1 . .
    C C4 0.5956(3) 0.6491(2) 0.40522(16) 0.0592(8) Uani d . 1 1 . .
    H H4 0.6148 0.6115 0.4425 0.071 Uiso calc R 1 1 . .
    C C5 0.5254(3) 0.72648(19) 0.41700(13) 0.0495(6) Uani d . 1 1 . .
    C C6 0.4788(3) 0.7556(2) 0.48418(15) 0.0650(8) Uani d . 1 1 . .
    H H6 0.4979 0.7226 0.5243 0.078 Uiso calc R 1 1 . .
    C C7 0.4086(3) 0.8287(2) 0.49128(14) 0.0643(8) Uani d . 1 1 . .
    H H7 0.3815 0.8459 0.5363 0.077 Uiso calc R 1 1 . .
    C C8 0.3742(3) 0.88111(19) 0.43108(14) 0.0499(6) Uani d . 1 1 . .
    C C9 0.2964(3) 0.9560(2) 0.43273(16) 0.0605(8) Uani d . 1 1 . .
    H H9 0.2642 0.9766 0.4756 0.073 Uiso calc R 1 1 . .
    C C10 0.2684(3) 0.9981(2) 0.37134(17) 0.0613(8) Uani d . 1 1 . .
    H H10 0.2157 1.0474 0.3721 0.074 Uiso calc R 1 1 . .
    C C11 0.3178(3) 0.96841(18) 0.30664(15) 0.0489(6) Uani d . 1 1 . .
    H H11A 0.2960 0.9981 0.2651 0.059 Uiso calc R 1 1 . .
    C C12 0.4207(2) 0.85541(17) 0.36471(12) 0.0383(5) Uani d . 1 1 . .
    C C13 0.5731(3) 1.04231(17) 0.17762(13) 0.0410(6) Uani d . 1 1 . .
    C C14 0.3676(3) 0.9556(2) 0.10430(13) 0.0486(6) Uani d . 1 1 . .
    H H14 0.2952 0.8998 0.0924 0.058 Uiso calc R 1 1 . .
    C C15 0.3654(4) 1.0324(2) 0.06164(16) 0.0637(8) Uani d . 1 1 . .
    H H15 0.2933 1.0268 0.0219 0.076 Uiso calc R 1 1 . .
    C C16 0.4689(4) 1.1150(2) 0.07842(17) 0.0659(8) Uani d . 1 1 . .
    H H16 0.4680 1.1662 0.0501 0.079 Uiso calc R 1 1 . .
    C C17 0.5771(3) 1.1230(2) 0.13850(15) 0.0546(7) Uani d . 1 1 . .
    C C18 0.6900(4) 1.2064(2) 0.1631(2) 0.0712(9) Uani d . 1 1 . .
    H H18 0.6951 1.2606 0.1377 0.085 Uiso calc R 1 1 . .
    C C19 0.7891(4) 1.2086(2) 0.2221(2) 0.0703(9) Uani d . 1 1 . .
    H H19 0.8596 1.2646 0.2372 0.084 Uiso calc R 1 1 . .
    C C20 0.7877(3) 1.12635(19) 0.26187(16) 0.0524(7) Uani d . 1 1 . .
    C C21 0.8876(3) 1.1224(2) 0.32361(17) 0.0632(8) Uani d . 1 1 . .
    H H21 0.9611 1.1758 0.3415 0.076 Uiso calc R 1 1 . .
    C C22 0.8755(3) 1.0399(2) 0.35668(16) 0.0596(7) Uani d . 1 1 . .
    H H22 0.9398 1.0368 0.3980 0.071 Uiso calc R 1 1 . .
    C C23 0.7672(3) 0.96011(19) 0.32887(14) 0.0464(6) Uani d . 1 1 . .
    H H23 0.7619 0.9040 0.3521 0.056 Uiso calc R 1 1 . .
    C C24 0.6805(3) 1.04381(17) 0.23827(13) 0.0407(6) Uani d . 1 1 . .
    C C25 0.5282(3) 0.73853(16) 0.10219(12) 0.0371(5) Uani d . 1 1 . .
    C C26 0.7553(3) 0.83529(19) 0.14283(13) 0.0456(6) Uani d . 1 1 . .
    H H26 0.8160 0.8828 0.1760 0.055 Uiso calc R 1 1 . .
    C C27 0.8151(3) 0.7944(2) 0.08606(15) 0.0561(7) Uani d . 1 1 . .
    H H27 0.9139 0.8154 0.0815 0.067 Uiso calc R 1 1 . .
    C C28 0.7299(3) 0.7238(2) 0.03722(15) 0.0583(8) Uani d . 1 1 . .
    H H28 0.7702 0.6962 -0.0006 0.070 Uiso calc R 1 1 . .
    C C29 0.5804(3) 0.69269(18) 0.04414(13) 0.0463(6) Uani d . 1 1 . .
    C C30 0.4781(4) 0.6204(2) -0.00332(15) 0.0624(8) Uani d . 1 1 . .
    H H30 0.5106 0.5886 -0.0420 0.075 Uiso calc R 1 1 . .
    C C31 0.3358(4) 0.5970(2) 0.00644(15) 0.0609(8) Uani d . 1 1 . .
    H H31 0.2720 0.5501 -0.0260 0.073 Uiso calc R 1 1 . .
    C C32 0.2801(3) 0.64234(17) 0.06550(13) 0.0464(6) Uani d . 1 1 . .
    C C33 0.1346(3) 0.6214(2) 0.08017(16) 0.0574(7) Uani d . 1 1 . .
    H H33 0.0648 0.5752 0.0499 0.069 Uiso calc R 1 1 . .
    C C34 0.0957(3) 0.6688(2) 0.13894(16) 0.0561(7) Uani d . 1 1 . .
    H H34 -0.0005 0.6542 0.1494 0.067 Uiso calc R 1 1 . .
    C C35 0.1998(3) 0.73890(19) 0.18332(14) 0.0478(6) Uani d . 1 1 . .
    H H35 0.1709 0.7710 0.2229 0.057 Uiso calc R 1 1 . .
    C C36 0.3778(3) 0.71246(16) 0.11279(12) 0.0368(5) Uani d . 1 1 . .
    C C37 0.4801(14) 0.2478(16) 0.3099(11) 0.082(3) Uani d PDU 0.50 1 A 1
    H H37A 0.5131 0.2828 0.3570 0.123 Uiso calc PR 0.50 1 A 1
    H H37B 0.5590 0.2565 0.2807 0.123 Uiso calc PR 0.50 1 A 1
    H H37C 0.4493 0.1803 0.3150 0.123 Uiso calc PR 0.50 1 A 1
    C C38 0.3543(10) 0.2847(10) 0.2741(5) 0.072(2) Uani d PDU 0.50 1 A 1
    H H38A 0.2758 0.2787 0.3044 0.086 Uiso calc PR 0.50 1 A 1
    H H38B 0.3854 0.3525 0.2675 0.086 Uiso calc PR 0.50 1 A 1
    C C37' 0.4354(15) 0.2331(16) 0.3176(11) 0.082(3) Uani d PD 0.50 1 A 2
    H H37D 0.5006 0.2716 0.3574 0.123 Uiso calc PR 0.50 1 A 2
    H H37E 0.4803 0.1826 0.2989 0.123 Uiso calc PR 0.50 1 A 2
    H H37F 0.3448 0.2052 0.3343 0.123 Uiso calc PR 0.50 1 A 2
    C C38' 0.4052(10) 0.2956(9) 0.2589(5) 0.072(2) Uani d PD 0.50 1 A 2
    H H38C 0.3616 0.3481 0.2767 0.086 Uiso calc PR 0.50 1 A 2
    H H38D 0.4946 0.3223 0.2395 0.086 Uiso calc PR 0.50 1 A 2
    C C39 0.3170(3) 0.4245(2) 0.16383(15) 0.0592(7) Uani d . 1 1 A .
    C C40 0.1870(3) 0.3516(2) 0.15409(14) 0.0501(6) Uani d . 1 1 . .
    C C41 0.0544(3) 0.3820(2) 0.13560(16) 0.0588(7) Uani d . 1 1 A .
    C C42 0.1886(3) 0.2547(2) 0.16271(13) 0.0504(7) Uani d . 1 1 A .
    C C43 0.0813(3) 0.1764(2) 0.13052(14) 0.0511(6) Uani d . 1 1 . .
    C C44 -0.0228(3) 0.1823(2) 0.07024(16) 0.0550(7) Uani d . 1 1 A .
    C C45 0.0744(3) 0.0832(2) 0.15443(16) 0.0607(8) Uani d . 1 1 A .
    C C46 1.2014(13) 0.5419(14) 0.3149(9) 0.095(3) Uani d PDU 0.50 1 B 1
    H H46A 1.2218 0.4780 0.3106 0.143 Uiso calc PR 0.50 1 B 1
    H H46B 1.2914 0.5886 0.3169 0.143 Uiso calc PR 0.50 1 B 1
    H H46C 1.1344 0.5492 0.2737 0.143 Uiso calc PR 0.50 1 B 1
    C C47 1.1335(19) 0.5573(5) 0.3836(10) 0.069(2) Uani d PDU 0.50 1 B 1
    H H47A 1.0315 0.5236 0.3773 0.082 Uiso calc PR 0.50 1 B 1
    H H47B 1.1864 0.5336 0.4240 0.082 Uiso calc PR 0.50 1 B 1
    C C46' 1.1337(13) 0.5284(14) 0.3094(9) 0.095(3) Uani d PD 0.50 1 B 2
    H H46D 1.1242 0.4595 0.3026 0.143 Uiso calc PR 0.50 1 B 2
    H H46E 1.2107 0.5588 0.2838 0.143 Uiso calc PR 0.50 1 B 2
    H H46F 1.0426 0.5450 0.2909 0.143 Uiso calc PR 0.50 1 B 2
    C C47' 1.1709(19) 0.5630(5) 0.3900(10) 0.069(2) Uani d PD 0.50 1 B 2
    H H47C 1.1089 0.5218 0.4182 0.082 Uiso calc PR 0.50 1 B 2
    H H47D 1.2730 0.5627 0.4068 0.082 Uiso calc PR 0.50 1 B 2
    C C48 1.0607(3) 0.69078(17) 0.44425(14) 0.0446(6) Uani d . 1 1 B .
    C C49 0.9870(3) 0.76048(18) 0.41913(14) 0.0452(6) Uani d . 1 1 . .
    C C50 0.9760(3) 0.7760(2) 0.34445(17) 0.0527(7) Uani d . 1 1 B .
    C C51 0.9244(3) 0.8222(2) 0.46418(14) 0.0501(6) Uani d . 1 1 B .
    C C52 1.0539(3) 0.65510(19) 0.51216(15) 0.0523(7) Uani d . 1 1 . .
    C C53 0.9382(4) 0.6662(2) 0.55343(16) 0.0626(8) Uani d . 1 1 B .
    C C54 1.1624(4) 0.6080(2) 0.54415(17) 0.0662(8) Uani d . 1 1 B .
loop_
    _atom_site_aniso_label
    _atom_site_aniso_U_11
    _atom_site_aniso_U_22
    _atom_site_aniso_U_33
    _atom_site_aniso_U_12
    _atom_site_aniso_U_13
    _atom_site_aniso_U_23
    Fe1 0.03130(18) 0.0387(2) 0.0314(2) 0.00944(14) 0.00527(13) 0.00311(14)
    O1 0.0539(11) 0.0735(13) 0.0546(12) 0.0231(10) -0.0069(9) -0.0160(10)
    O2 0.0536(11) 0.0461(11) 0.0661(12) 0.0149(9) 0.0178(9) 0.0074(9)
    O1W 0.056(2) 0.070(3) 0.133(4) -0.001(2) 0.027(3) -0.035(3)
    N1 0.0345(10) 0.0384(11) 0.0353(11) 0.0076(8) 0.0043(8) 0.0028(8)
    N2 0.0326(10) 0.0412(11) 0.0382(11) 0.0067(8) 0.0059(8) 0.0001(9)
    N3 0.0371(10) 0.0451(12) 0.0351(11) 0.0146(9) 0.0069(9) 0.0054(9)
    N4 0.0328(10) 0.0419(11) 0.0369(11) 0.0109(8) 0.0061(8) 0.0013(9)
    N5 0.0367(10) 0.0427(11) 0.0335(11) 0.0122(9) 0.0070(9) 0.0077(9)
    N6 0.0378(10) 0.0401(11) 0.0335(11) 0.0088(9) 0.0052(8) 0.0040(9)
    N7 0.0645(18) 0.086(2) 0.083(2) -0.0033(16) 0.0072(15) -0.0035(16)
    N8 0.0693(18) 0.0659(18) 0.118(2) 0.0124(15) -0.0099(17) 0.0170(16)
    N9 0.0671(17) 0.092(2) 0.0589(17) 0.0024(15) -0.0104(14) 0.0039(15)
    N10 0.0750(19) 0.076(2) 0.109(2) 0.0100(16) -0.0034(17) 0.0215(18)
    N11 0.0790(19) 0.111(2) 0.0620(18) 0.0474(17) 0.0268(15) 0.0255(16)
    N12 0.0793(18) 0.0732(18) 0.0631(17) 0.0322(15) 0.0048(14) -0.0110(13)
    N13 0.115(3) 0.0733(19) 0.086(2) 0.0148(17) 0.054(2) 0.0074(16)
    N14 0.090(2) 0.100(2) 0.106(2) 0.0214(19) -0.0108(19) 0.042(2)
    C1 0.0386(13) 0.0425(14) 0.0332(13) -0.0002(10) 0.0031(10) 0.0027(11)
    C2 0.0463(14) 0.0454(15) 0.0472(15) 0.0145(12) 0.0049(12) 0.0066(12)
    C3 0.0578(17) 0.0507(17) 0.067(2) 0.0177(13) 0.0038(15) 0.0157(14)
    C4 0.0579(17) 0.0590(18) 0.0603(19) 0.0076(14) -0.0012(15) 0.0277(15)
    C5 0.0507(15) 0.0564(17) 0.0364(15) -0.0006(13) 0.0002(12) 0.0098(12)
    C6 0.068(2) 0.081(2) 0.0409(17) -0.0001(17) 0.0043(14) 0.0167(15)
    C7 0.073(2) 0.082(2) 0.0306(15) -0.0034(17) 0.0154(14) 0.0008(14)
    C8 0.0446(14) 0.0558(17) 0.0433(15) -0.0037(12) 0.0127(12) -0.0078(13)
    C9 0.0578(17) 0.069(2) 0.0530(18) 0.0037(15) 0.0260(14) -0.0111(15)
    C10 0.0505(16) 0.0605(18) 0.076(2) 0.0179(14) 0.0230(15) -0.0115(16)
    C11 0.0425(14) 0.0524(16) 0.0554(17) 0.0181(12) 0.0105(12) 0.0007(13)
    C12 0.0349(12) 0.0448(14) 0.0315(13) 0.0001(10) 0.0070(10) -0.0028(10)
    C13 0.0434(13) 0.0407(14) 0.0436(14) 0.0130(11) 0.0162(11) 0.0074(11)
    C14 0.0487(15) 0.0585(17) 0.0403(14) 0.0169(13) 0.0009(12) 0.0072(12)
    C15 0.072(2) 0.079(2) 0.0474(17) 0.0319(18) 0.0023(15) 0.0184(16)
    C16 0.085(2) 0.064(2) 0.063(2) 0.0322(18) 0.0232(17) 0.0317(16)
    C17 0.0641(18) 0.0508(17) 0.0581(18) 0.0190(14) 0.0254(15) 0.0180(14)
    C18 0.081(2) 0.0509(19) 0.089(3) 0.0115(17) 0.035(2) 0.0229(17)
    C19 0.067(2) 0.0474(18) 0.093(3) -0.0028(15) 0.0266(19) -0.0027(17)
    C20 0.0481(15) 0.0428(16) 0.0644(19) 0.0014(12) 0.0178(14) -0.0023(13)
    C21 0.0471(16) 0.0581(19) 0.072(2) -0.0079(14) 0.0056(15) -0.0180(16)
    C22 0.0418(15) 0.073(2) 0.0561(18) 0.0065(14) -0.0024(13) -0.0122(16)
    C23 0.0372(13) 0.0557(16) 0.0447(15) 0.0100(12) 0.0016(11) 0.0001(12)
    C24 0.0379(13) 0.0397(14) 0.0457(15) 0.0088(11) 0.0118(11) 0.0000(11)
    C25 0.0473(14) 0.0394(13) 0.0286(12) 0.0175(11) 0.0043(10) 0.0068(10)
    C26 0.0384(13) 0.0591(16) 0.0427(15) 0.0139(12) 0.0103(11) 0.0083(12)
    C27 0.0499(16) 0.078(2) 0.0499(17) 0.0255(15) 0.0206(14) 0.0153(16)
    C28 0.072(2) 0.077(2) 0.0416(16) 0.0423(17) 0.0249(15) 0.0109(15)
    C29 0.0640(17) 0.0507(16) 0.0308(13) 0.0268(13) 0.0072(12) 0.0060(12)
    C30 0.091(2) 0.0595(19) 0.0419(16) 0.0319(17) 0.0086(16) -0.0019(14)
    C31 0.085(2) 0.0477(17) 0.0438(17) 0.0128(15) -0.0054(15) -0.0096(13)
    C32 0.0587(16) 0.0385(14) 0.0396(15) 0.0099(12) -0.0043(12) 0.0050(12)
    C33 0.0582(18) 0.0459(16) 0.0581(19) -0.0028(13) -0.0112(14) 0.0044(14)
    C34 0.0400(14) 0.0572(18) 0.0651(19) -0.0030(13) 0.0010(13) 0.0110(15)
    C35 0.0374(13) 0.0552(16) 0.0497(16) 0.0047(12) 0.0085(12) 0.0064(13)
    C36 0.0452(13) 0.0351(13) 0.0310(13) 0.0117(11) 0.0002(10) 0.0067(10)
    C37 0.069(7) 0.107(6) 0.065(4) 0.019(6) -0.006(5) -0.002(3)
    C38 0.085(6) 0.089(4) 0.046(4) 0.040(4) -0.001(3) -0.012(3)
    C37' 0.069(7) 0.107(6) 0.065(4) 0.019(6) -0.006(5) -0.002(3)
    C38' 0.085(6) 0.089(4) 0.046(4) 0.040(4) -0.001(3) -0.012(3)
    C39 0.0559(18) 0.070(2) 0.0483(17) 0.0075(16) 0.0082(14) -0.0055(14)
    C40 0.0497(15) 0.0563(17) 0.0422(15) 0.0085(13) 0.0055(12) -0.0003(13)
    C41 0.0578(18) 0.0516(17) 0.0642(19) 0.0052(14) 0.0025(15) 0.0112(14)
    C42 0.0437(14) 0.0711(19) 0.0377(15) 0.0164(14) 0.0074(12) -0.0015(13)
    C43 0.0476(15) 0.0593(18) 0.0468(16) 0.0133(13) 0.0048(12) 0.0044(13)
    C44 0.0518(16) 0.0635(18) 0.0467(17) 0.0045(14) 0.0077(14) 0.0029(14)
    C45 0.0505(17) 0.072(2) 0.0584(19) 0.0134(15) 0.0040(14) 0.0028(16)
    C46 0.132(9) 0.079(5) 0.080(3) 0.027(7) 0.032(7) -0.003(3)
    C47 0.076(7) 0.0497(19) 0.088(4) 0.022(3) 0.029(4) 0.0052(19)
    C46' 0.132(9) 0.079(5) 0.080(3) 0.027(7) 0.032(7) -0.003(3)
    C47' 0.076(7) 0.0497(19) 0.088(4) 0.022(3) 0.029(4) 0.0052(19)
    C48 0.0407(13) 0.0393(14) 0.0518(16) 0.0043(11) 0.0081(12) -0.0003(12)
    C49 0.0419(14) 0.0455(15) 0.0476(16) 0.0081(11) 0.0085(12) -0.0007(12)
    C50 0.0445(15) 0.0611(18) 0.0580(19) 0.0185(13) 0.0149(13) 0.0085(15)
    C51 0.0466(15) 0.0532(17) 0.0488(16) 0.0120(13) -0.0002(13) 0.0002(13)
    C52 0.0560(16) 0.0477(16) 0.0509(17) 0.0064(13) 0.0051(13) 0.0030(13)
    C53 0.085(2) 0.0438(17) 0.0564(19) 0.0035(15) 0.0148(17) 0.0034(14)
    C54 0.069(2) 0.0602(19) 0.066(2) 0.0021(16) 0.0033(16) 0.0191(16)
loop_
    _geom_bond_atom_site_label_1
    _geom_bond_atom_site_label_2
    _geom_bond_site_symmetry_2
    _geom_bond_distance
    _geom_bond_publ_flag
    Fe1 N6 . 1.9563(19) y
    Fe1 N5 . 1.9654(18) y
    Fe1 N4 . 1.9686(19) y
    Fe1 N1 . 1.9752(18) y
    Fe1 N2 . 1.9819(18) y
    Fe1 N3 . 1.9836(18) y
    O1 C42 . 1.353(3) ?
    O1 C38 . 1.463(6) ?
    O1 C38' . 1.473(6) ?
    O2 C48 . 1.339(3) ?
    O2 C47 . 1.452(6) ?
    O2 C47' . 1.455(6) ?
    O1W H11 . 0.8400 ?
    O1W H12 . 0.8400 ?
    N1 C2 . 1.326(3) ?
    N1 C1 . 1.362(3) ?
    N2 C11 . 1.326(3) ?
    N2 C12 . 1.367(3) ?
    N3 C14 . 1.328(3) ?
    N3 C13 . 1.364(3) ?
    N4 C23 . 1.334(3) ?
    N4 C24 . 1.366(3) ?
    N5 C26 . 1.336(3) ?
    N5 C25 . 1.361(3) ?
    N6 C35 . 1.332(3) ?
    N6 C36 . 1.368(3) ?
    N7 C39 . 1.140(4) ?
    N8 C41 . 1.140(4) ?
    N9 C44 . 1.136(3) ?
    N10 C45 . 1.149(4) ?
    N11 C50 . 1.141(3) ?
    N12 C51 . 1.145(3) ?
    N13 C53 . 1.142(4) ?
    N14 C54 . 1.143(4) ?
    C1 C5 . 1.395(3) ?
    C1 C12 . 1.421(3) ?
    C2 C3 . 1.393(3) ?
    C2 H2 . 0.9300 ?
    C3 C4 . 1.353(4) ?
    C3 H3 . 0.9300 ?
    C4 C5 . 1.398(4) ?
    C4 H4 . 0.9300 ?
    C5 C6 . 1.427(4) ?
    C6 C7 . 1.334(4) ?
    C6 H6 . 0.9300 ?
    C7 C8 . 1.432(4) ?
    C7 H7 . 0.9300 ?
    C8 C9 . 1.398(4) ?
    C8 C12 . 1.400(3) ?
    C9 C10 . 1.352(4) ?
    C9 H9 . 0.9300 ?
    C10 C11 . 1.401(4) ?
    C10 H10 . 0.9300 ?
    C11 H11A . 0.9300 ?
    C13 C17 . 1.399(3) ?
    C13 C24 . 1.418(3) ?
    C14 C15 . 1.398(4) ?
    C14 H14 . 0.9300 ?
    C15 C16 . 1.357(4) ?
    C15 H15 . 0.9300 ?
    C16 C17 . 1.401(4) ?
    C16 H16 . 0.9300 ?
    C17 C18 . 1.430(4) ?
    C18 C19 . 1.348(4) ?
    C18 H18 . 0.9300 ?
    C19 C20 . 1.426(4) ?
    C19 H19 . 0.9300 ?
    C20 C24 . 1.390(3) ?
    C20 C21 . 1.407(4) ?
    C21 C22 . 1.355(4) ?
    C21 H21 . 0.9300 ?
    C22 C23 . 1.385(4) ?
    C22 H22 . 0.9300 ?
    C23 H23 . 0.9300 ?
    C25 C29 . 1.401(3) ?
    C25 C36 . 1.424(3) ?
    C26 C27 . 1.389(3) ?
    C26 H26 . 0.9300 ?
    C27 C28 . 1.359(4) ?
    C27 H27 . 0.9300 ?
    C28 C29 . 1.405(4) ?
    C28 H28 . 0.9300 ?
    C29 C30 . 1.426(4) ?
    C30 C31 . 1.344(4) ?
    C30 H30 . 0.9300 ?
    C31 C32 . 1.429(4) ?
    C31 H31 . 0.9300 ?
    C32 C36 . 1.388(3) ?
    C32 C33 . 1.398(4) ?
    C33 C34 . 1.360(4) ?
    C33 H33 . 0.9300 ?
    C34 C35 . 1.390(4) ?
    C34 H34 . 0.9300 ?
    C35 H35 . 0.9300 ?
    C37 C38 . 1.487(9) ?
    C37 H37A . 0.9600 ?
    C37 H37B . 0.9600 ?
    C37 H37C . 0.9600 ?
    C38 H38A . 0.9700 ?
    C38 H38B . 0.9700 ?
    C37' C38' . 1.495(9) ?
    C37' H37D . 0.9600 ?
    C37' H37E . 0.9600 ?
    C37' H37F . 0.9600 ?
    C38' H38C . 0.9700 ?
    C38' H38D . 0.9700 ?
    C39 C40 . 1.419(4) ?
    C40 C42 . 1.398(4) ?
    C40 C41 . 1.404(4) ?
    C42 C43 . 1.388(4) ?
    C43 C44 . 1.417(4) ?
    C43 C45 . 1.418(4) ?
    C46 C47 . 1.509(9) ?
    C46 H46A . 0.9600 ?
    C46 H46B . 0.9600 ?
    C46 H46C . 0.9600 ?
    C47 H47A . 0.9700 ?
    C47 H47B . 0.9700 ?
    C46' C47' . 1.521(9) ?
    C46' H46D . 0.9600 ?
    C46' H46E . 0.9600 ?
    C46' H46F . 0.9600 ?
    C47' H47C . 0.9700 ?
    C47' H47D . 0.9700 ?
    C48 C49 . 1.389(3) ?
    C48 C52 . 1.401(4) ?
    C49 C51 . 1.416(4) ?
    C49 C50 . 1.419(4) ?
    C52 C54 . 1.419(4) ?
    C52 C53 . 1.422(4) ?
loop_
    _geom_angle_atom_site_label_1
    _geom_angle_atom_site_label_2
    _geom_angle_atom_site_label_3
    _geom_angle_site_symmetry_1
    _geom_angle_site_symmetry_3
    _geom_angle
    _geom_angle_publ_flag
    N6 Fe1 N5 . . 83.02(8) ?
    N6 Fe1 N4 . . 174.79(7) ?
    N5 Fe1 N4 . . 94.35(8) ?
    N6 Fe1 N1 . . 90.18(7) ?
    N5 Fe1 N1 . . 93.45(7) ?
    N4 Fe1 N1 . . 94.48(8) ?
    N6 Fe1 N2 . . 96.56(8) ?
    N5 Fe1 N2 . . 175.80(7) ?
    N4 Fe1 N2 . . 86.38(7) ?
    N1 Fe1 N2 . . 82.36(7) ?
    N6 Fe1 N3 . . 92.90(8) ?
    N5 Fe1 N3 . . 88.01(7) ?
    N4 Fe1 N3 . . 82.50(8) ?
    N1 Fe1 N3 . . 176.74(8) ?
    N2 Fe1 N3 . . 96.18(7) ?
    C42 O1 C38 . . 116.7(6) ?
    C42 O1 C38' . . 123.4(6) ?
    C48 O2 C47 . . 116.9(7) ?
    C48 O2 C47' . . 123.0(7) ?
    H11 O1W H12 . . 108.7 ?
    C2 N1 C1 . . 116.7(2) ?
    C2 N1 Fe1 . . 130.32(16) ?
    C1 N1 Fe1 . . 112.96(15) ?
    C11 N2 C12 . . 117.2(2) ?
    C11 N2 Fe1 . . 130.11(17) ?
    C12 N2 Fe1 . . 112.15(14) ?
    C14 N3 C13 . . 117.4(2) ?
    C14 N3 Fe1 . . 129.94(18) ?
    C13 N3 Fe1 . . 112.52(15) ?
    C23 N4 C24 . . 116.6(2) ?
    C23 N4 Fe1 . . 129.93(17) ?
    C24 N4 Fe1 . . 113.38(15) ?
    C26 N5 C25 . . 117.4(2) ?
    C26 N5 Fe1 . . 129.83(17) ?
    C25 N5 Fe1 . . 112.78(15) ?
    C35 N6 C36 . . 116.9(2) ?
    C35 N6 Fe1 . . 129.92(17) ?
    C36 N6 Fe1 . . 113.17(15) ?
    N1 C1 C5 . . 123.7(2) ?
    N1 C1 C12 . . 115.5(2) ?
    C5 C1 C12 . . 120.8(2) ?
    N1 C2 C3 . . 122.9(2) ?
    N1 C2 H2 . . 118.5 ?
    C3 C2 H2 . . 118.5 ?
    C4 C3 C2 . . 120.2(3) ?
    C4 C3 H3 . . 119.9 ?
    C2 C3 H3 . . 119.9 ?
    C3 C4 C5 . . 119.1(2) ?
    C3 C4 H4 . . 120.5 ?
    C5 C4 H4 . . 120.5 ?
    C1 C5 C4 . . 117.3(2) ?
    C1 C5 C6 . . 117.5(3) ?
    C4 C5 C6 . . 125.2(3) ?
    C7 C6 C5 . . 122.2(3) ?
    C7 C6 H6 . . 118.9 ?
    C5 C6 H6 . . 118.9 ?
    C6 C7 C8 . . 121.4(3) ?
    C6 C7 H7 . . 119.3 ?
    C8 C7 H7 . . 119.3 ?
    C9 C8 C12 . . 116.8(2) ?
    C9 C8 C7 . . 125.3(3) ?
    C12 C8 C7 . . 117.9(2) ?
    C10 C9 C8 . . 119.3(2) ?
    C10 C9 H9 . . 120.4 ?
    C8 C9 H9 . . 120.4 ?
    C9 C10 C11 . . 120.9(3) ?
    C9 C10 H10 . . 119.6 ?
    C11 C10 H10 . . 119.6 ?
    N2 C11 C10 . . 121.9(3) ?
    N2 C11 H11A . . 119.1 ?
    C10 C11 H11A . . 119.1 ?
    N2 C12 C8 . . 123.9(2) ?
    N2 C12 C1 . . 115.9(2) ?
    C8 C12 C1 . . 120.2(2) ?
    N3 C13 C17 . . 123.5(2) ?
    N3 C13 C24 . . 116.1(2) ?
    C17 C13 C24 . . 120.3(2) ?
    N3 C14 C15 . . 122.6(3) ?
    N3 C14 H14 . . 118.7 ?
    C15 C14 H14 . . 118.7 ?
    C16 C15 C14 . . 119.8(3) ?
    C16 C15 H15 . . 120.1 ?
    C14 C15 H15 . . 120.1 ?
    C15 C16 C17 . . 119.8(3) ?
    C15 C16 H16 . . 120.1 ?
    C17 C16 H16 . . 120.1 ?
    C13 C17 C16 . . 116.8(3) ?
    C13 C17 C18 . . 117.6(3) ?
    C16 C17 C18 . . 125.5(3) ?
    C19 C18 C17 . . 121.8(3) ?
    C19 C18 H18 . . 119.1 ?
    C17 C18 H18 . . 119.1 ?
    C18 C19 C20 . . 121.1(3) ?
    C18 C19 H19 . . 119.4 ?
    C20 C19 H19 . . 119.4 ?
    C24 C20 C21 . . 117.2(3) ?
    C24 C20 C19 . . 118.1(3) ?
    C21 C20 C19 . . 124.7(3) ?
    C22 C21 C20 . . 119.3(3) ?
    C22 C21 H21 . . 120.3 ?
    C20 C21 H21 . . 120.3 ?
    C21 C22 C23 . . 119.9(3) ?
    C21 C22 H22 . . 120.0 ?
    C23 C22 H22 . . 120.0 ?
    N4 C23 C22 . . 123.3(3) ?
    N4 C23 H23 . . 118.4 ?
    C22 C23 H23 . . 118.4 ?
    N4 C24 C20 . . 123.7(2) ?
    N4 C24 C13 . . 115.4(2) ?
    C20 C24 C13 . . 120.9(2) ?
    N5 C25 C29 . . 123.8(2) ?
    N5 C25 C36 . . 115.8(2) ?
    C29 C25 C36 . . 120.3(2) ?
    N5 C26 C27 . . 122.3(3) ?
    N5 C26 H26 . . 118.8 ?
    C27 C26 H26 . . 118.8 ?
    C28 C27 C26 . . 120.3(3) ?
    C28 C27 H27 . . 119.9 ?
    C26 C27 H27 . . 119.9 ?
    C27 C28 C29 . . 119.7(2) ?
    C27 C28 H28 . . 120.2 ?
    C29 C28 H28 . . 120.2 ?
    C25 C29 C28 . . 116.5(2) ?
    C25 C29 C30 . . 117.7(3) ?
    C28 C29 C30 . . 125.7(2) ?
    C31 C30 C29 . . 121.6(3) ?
    C31 C30 H30 . . 119.2 ?
    C29 C30 H30 . . 119.2 ?
    C30 C31 C32 . . 121.6(3) ?
    C30 C31 H31 . . 119.2 ?
    C32 C31 H31 . . 119.2 ?
    C36 C32 C33 . . 116.9(2) ?
    C36 C32 C31 . . 117.8(3) ?
    C33 C32 C31 . . 125.3(3) ?
    C34 C33 C32 . . 119.7(3) ?
    C34 C33 H33 . . 120.2 ?
    C32 C33 H33 . . 120.2 ?
    C33 C34 C35 . . 120.0(3) ?
    C33 C34 H34 . . 120.0 ?
    C35 C34 H34 . . 120.0 ?
    N6 C35 C34 . . 122.5(2) ?
    N6 C35 H35 . . 118.7 ?
    C34 C35 H35 . . 118.7 ?
    N6 C36 C32 . . 124.0(2) ?
    N6 C36 C25 . . 115.2(2) ?
    C32 C36 C25 . . 120.8(2) ?
    C38 C37 H37A . . 109.5 ?
    C38 C37 H37B . . 109.5 ?
    H37A C37 H37B . . 109.5 ?
    C38 C37 H37C . . 109.5 ?
    H37A C37 H37C . . 109.5 ?
    H37B C37 H37C . . 109.5 ?
    O1 C38 C37 . . 109.1(12) ?
    O1 C38 H38A . . 109.9 ?
    C37 C38 H38A . . 109.9 ?
    O1 C38 H38B . . 109.9 ?
    C37 C38 H38B . . 109.9 ?
    H38A C38 H38B . . 108.3 ?
    C38' C37' H37D . . 109.5 ?
    C38' C37' H37E . . 109.5 ?
    H37D C37' H37E . . 109.5 ?
    C38' C37' H37F . . 109.5 ?
    H37D C37' H37F . . 109.5 ?
    H37E C37' H37F . . 109.5 ?
    O1 C38' C37' . . 103.5(12) ?
    O1 C38' H38C . . 111.1 ?
    C37' C38' H38C . . 111.1 ?
    O1 C38' H38D . . 111.1 ?
    C37' C38' H38D . . 111.1 ?
    H38C C38' H38D . . 109.0 ?
    N7 C39 C40 . . 178.0(3) ?
    C42 C40 C41 . . 121.1(2) ?
    C42 C40 C39 . . 122.6(2) ?
    C41 C40 C39 . . 116.3(3) ?
    N8 C41 C40 . . 177.0(4) ?
    O1 C42 C43 . . 113.2(2) ?
    O1 C42 C40 . . 121.5(2) ?
    C43 C42 C40 . . 125.2(2) ?
    C42 C43 C44 . . 123.1(3) ?
    C42 C43 C45 . . 121.1(2) ?
    C44 C43 C45 . . 115.7(3) ?
    N9 C44 C43 . . 177.6(3) ?
    N10 C45 C43 . . 178.3(3) ?
    C47 C46 H46A . . 109.5 ?
    C47 C46 H46B . . 109.5 ?
    H46A C46 H46B . . 109.5 ?
    C47 C46 H46C . . 109.5 ?
    H46A C46 H46C . . 109.5 ?
    H46B C46 H46C . . 109.5 ?
    O2 C47 C46 . . 106.0(12) ?
    O2 C47 H47A . . 110.5 ?
    C46 C47 H47A . . 110.5 ?
    O2 C47 H47B . . 110.5 ?
    C46 C47 H47B . . 110.5 ?
    H47A C47 H47B . . 108.7 ?
    C47' C46' H46D . . 109.5 ?
    C47' C46' H46E . . 109.5 ?
    H46D C46' H46E . . 109.5 ?
    C47' C46' H46F . . 109.5 ?
    H46D C46' H46F . . 109.5 ?
    H46E C46' H46F . . 109.5 ?
    O2 C47' C46' . . 105.4(12) ?
    O2 C47' H47C . . 110.7 ?
    C46' C47' H47C . . 110.7 ?
    O2 C47' H47D . . 110.7 ?
    C46' C47' H47D . . 110.7 ?
    H47C C47' H47D . . 108.8 ?
    O2 C48 C49 . . 112.9(2) ?
    O2 C48 C52 . . 121.9(2) ?
    C49 C48 C52 . . 125.2(2) ?
    C48 C49 C51 . . 124.2(2) ?
    C48 C49 C50 . . 120.1(2) ?
    C51 C49 C50 . . 115.7(2) ?
    N11 C50 C49 . . 177.9(3) ?
    N12 C51 C49 . . 176.6(3) ?
    C48 C52 C54 . . 122.4(3) ?
    C48 C52 C53 . . 121.2(2) ?
    C54 C52 C53 . . 116.4(3) ?
    N13 C53 C52 . . 177.9(3) ?
    N14 C54 C52 . . 178.1(4) ?
loop_
    _geom_torsion_atom_site_label_1
    _geom_torsion_atom_site_label_2
    _geom_torsion_atom_site_label_3
    _geom_torsion_atom_site_label_4
    _geom_torsion_site_symmetry_1
    _geom_torsion_site_symmetry_2
    _geom_torsion_site_symmetry_3
    _geom_torsion_site_symmetry_4
    _geom_torsion
    _geom_torsion_publ_flag
    N6 Fe1 N1 C2 . . . . 77.2(2) ?
    N5 Fe1 N1 C2 . . . . -5.8(2) ?
    N4 Fe1 N1 C2 . . . . -100.5(2) ?
    N2 Fe1 N1 C2 . . . . 173.8(2) ?
    N6 Fe1 N1 C1 . . . . -104.61(16) ?
    N5 Fe1 N1 C1 . . . . 172.37(16) ?
    N4 Fe1 N1 C1 . . . . 77.72(16) ?
    N2 Fe1 N1 C1 . . . . -8.02(15) ?
    N6 Fe1 N2 C11 . . . . -89.7(2) ?
    N4 Fe1 N2 C11 . . . . 86.0(2) ?
    N1 Fe1 N2 C11 . . . . -179.0(2) ?
    N3 Fe1 N2 C11 . . . . 3.9(2) ?
    N6 Fe1 N2 C12 . . . . 98.77(15) ?
    N4 Fe1 N2 C12 . . . . -85.53(15) ?
    N1 Fe1 N2 C12 . . . . 9.48(15) ?
    N3 Fe1 N2 C12 . . . . -167.58(15) ?
    N6 Fe1 N3 C14 . . . . 0.1(2) ?
    N5 Fe1 N3 C14 . . . . 83.0(2) ?
    N4 Fe1 N3 C14 . . . . 177.6(2) ?
    N2 Fe1 N3 C14 . . . . -96.8(2) ?
    N6 Fe1 N3 C13 . . . . -175.51(15) ?
    N5 Fe1 N3 C13 . . . . -92.61(15) ?
    N4 Fe1 N3 C13 . . . . 2.05(15) ?
    N2 Fe1 N3 C13 . . . . 87.56(15) ?
    N5 Fe1 N4 C23 . . . . -96.6(2) ?
    N1 Fe1 N4 C23 . . . . -2.8(2) ?
    N2 Fe1 N4 C23 . . . . 79.2(2) ?
    N3 Fe1 N4 C23 . . . . 176.0(2) ?
    N5 Fe1 N4 C24 . . . . 86.99(15) ?
    N1 Fe1 N4 C24 . . . . -179.20(15) ?
    N2 Fe1 N4 C24 . . . . -97.16(15) ?
    N3 Fe1 N4 C24 . . . . -0.43(15) ?
    N6 Fe1 N5 C26 . . . . 179.6(2) ?
    N4 Fe1 N5 C26 . . . . 4.2(2) ?
    N1 Fe1 N5 C26 . . . . -90.6(2) ?
    N3 Fe1 N5 C26 . . . . 86.5(2) ?
    N6 Fe1 N5 C25 . . . . 0.94(14) ?
    N4 Fe1 N5 C25 . . . . -174.54(14) ?
    N1 Fe1 N5 C25 . . . . 90.70(15) ?
    N3 Fe1 N5 C25 . . . . -92.22(15) ?
    N5 Fe1 N6 C35 . . . . 179.3(2) ?
    N1 Fe1 N6 C35 . . . . 85.9(2) ?
    N2 Fe1 N6 C35 . . . . 3.5(2) ?
    N5 Fe1 N6 C36 . . . . -0.92(14) ?
    N1 Fe1 N6 C36 . . . . -94.38(15) ?
    N2 Fe1 N6 C36 . . . . -176.71(14) ?
    N3 Fe1 N6 C36 . . . . 86.72(15) ?
    C2 N1 C1 C5 . . . . 3.4(3) ?
    Fe1 N1 C1 C5 . . . . -175.04(18) ?
    C2 N1 C1 C12 . . . . -176.4(2) ?
    Fe1 N1 C1 C12 . . . . 5.2(3) ?
    C1 N1 C2 C3 . . . . -0.6(4) ?
    Fe1 N1 C2 C3 . . . . 177.50(19) ?
    N1 C2 C3 C4 . . . . -2.1(4) ?
    C2 C3 C4 C5 . . . . 2.0(4) ?
    N1 C1 C5 C4 . . . . -3.4(4) ?
    C12 C1 C5 C4 . . . . 176.4(2) ?
    N1 C1 C5 C6 . . . . 176.5(2) ?
    C12 C1 C5 C6 . . . . -3.7(4) ?
    C3 C4 C5 C1 . . . . 0.5(4) ?
    C3 C4 C5 C6 . . . . -179.4(3) ?
    C1 C5 C6 C7 . . . . 1.9(4) ?
    C4 C5 C6 C7 . . . . -178.2(3) ?
    C5 C6 C7 C8 . . . . 1.0(5) ?
    C6 C7 C8 C9 . . . . 177.4(3) ?
    C6 C7 C8 C12 . . . . -2.0(4) ?
    C12 C8 C9 C10 . . . . 1.0(4) ?
    C7 C8 C9 C10 . . . . -178.5(3) ?
    C8 C9 C10 C11 . . . . -0.7(4) ?
    C12 N2 C11 C10 . . . . 1.9(4) ?
    Fe1 N2 C11 C10 . . . . -169.21(19) ?
    C9 C10 C11 N2 . . . . -0.8(4) ?
    C11 N2 C12 C8 . . . . -1.7(3) ?
    Fe1 N2 C12 C8 . . . . 171.01(19) ?
    C11 N2 C12 C1 . . . . 177.9(2) ?
    Fe1 N2 C12 C1 . . . . -9.4(2) ?
    C9 C8 C12 N2 . . . . 0.2(4) ?
    C7 C8 C12 N2 . . . . 179.7(2) ?
    C9 C8 C12 C1 . . . . -179.3(2) ?
    C7 C8 C12 C1 . . . . 0.2(3) ?
    N1 C1 C12 N2 . . . . 2.9(3) ?
    C5 C1 C12 N2 . . . . -176.9(2) ?
    N1 C1 C12 C8 . . . . -177.5(2) ?
    C5 C1 C12 C8 . . . . 2.7(3) ?
    C14 N3 C13 C17 . . . . 0.8(3) ?
    Fe1 N3 C13 C17 . . . . 176.96(18) ?
    C14 N3 C13 C24 . . . . -179.5(2) ?
    Fe1 N3 C13 C24 . . . . -3.3(2) ?
    C13 N3 C14 C15 . . . . 0.4(3) ?
    Fe1 N3 C14 C15 . . . . -174.98(19) ?
    N3 C14 C15 C16 . . . . -0.7(4) ?
    C14 C15 C16 C17 . . . . -0.1(4) ?
    N3 C13 C17 C16 . . . . -1.6(4) ?
    C24 C13 C17 C16 . . . . 178.7(2) ?
    N3 C13 C17 C18 . . . . 178.1(2) ?
    C24 C13 C17 C18 . . . . -1.6(4) ?
    C15 C16 C17 C13 . . . . 1.2(4) ?
    C15 C16 C17 C18 . . . . -178.5(3) ?
    C13 C17 C18 C19 . . . . -0.5(4) ?
    C16 C17 C18 C19 . . . . 179.2(3) ?
    C17 C18 C19 C20 . . . . 1.5(5) ?
    C18 C19 C20 C24 . . . . -0.3(4) ?
    C18 C19 C20 C21 . . . . 179.6(3) ?
    C24 C20 C21 C22 . . . . 0.1(4) ?
    C19 C20 C21 C22 . . . . -179.8(3) ?
    C20 C21 C22 C23 . . . . 1.1(4) ?
    C24 N4 C23 C22 . . . . -0.6(3) ?
    Fe1 N4 C23 C22 . . . . -176.88(18) ?
    C21 C22 C23 N4 . . . . -0.9(4) ?
    C23 N4 C24 C20 . . . . 1.9(3) ?
    Fe1 N4 C24 C20 . . . . 178.83(19) ?
    C23 N4 C24 C13 . . . . -178.1(2) ?
    Fe1 N4 C24 C13 . . . . -1.2(2) ?
    C21 C20 C24 N4 . . . . -1.7(4) ?
    C19 C20 C24 N4 . . . . 178.2(2) ?
    C21 C20 C24 C13 . . . . 178.4(2) ?
    C19 C20 C24 C13 . . . . -1.7(4) ?
    N3 C13 C24 N4 . . . . 3.1(3) ?
    C17 C13 C24 N4 . . . . -177.2(2) ?
    N3 C13 C24 C20 . . . . -177.0(2) ?
    C17 C13 C24 C20 . . . . 2.7(3) ?
    C26 N5 C25 C29 . . . . 0.5(3) ?
    Fe1 N5 C25 C29 . . . . 179.39(17) ?
    C26 N5 C25 C36 . . . . -179.68(19) ?
    Fe1 N5 C25 C36 . . . . -0.8(2) ?
    C25 N5 C26 C27 . . . . 0.5(3) ?
    Fe1 N5 C26 C27 . . . . -178.19(18) ?
    N5 C26 C27 C28 . . . . -0.9(4) ?
    C26 C27 C28 C29 . . . . 0.4(4) ?
    N5 C25 C29 C28 . . . . -1.0(3) ?
    C36 C25 C29 C28 . . . . 179.2(2) ?
    N5 C25 C29 C30 . . . . -179.9(2) ?
    C36 C25 C29 C30 . . . . 0.3(3) ?
    C27 C28 C29 C25 . . . . 0.5(4) ?
    C27 C28 C29 C30 . . . . 179.3(2) ?
    C25 C29 C30 C31 . . . . 0.6(4) ?
    C28 C29 C30 C31 . . . . -178.2(3) ?
    C29 C30 C31 C32 . . . . -0.9(4) ?
    C30 C31 C32 C36 . . . . 0.4(4) ?
    C30 C31 C32 C33 . . . . -179.0(3) ?
    C36 C32 C33 C34 . . . . -0.4(4) ?
    C31 C32 C33 C34 . . . . 179.0(2) ?
    C32 C33 C34 C35 . . . . 1.1(4) ?
    C36 N6 C35 C34 . . . . -0.5(3) ?
    Fe1 N6 C35 C34 . . . . 179.29(18) ?
    C33 C34 C35 N6 . . . . -0.7(4) ?
    C35 N6 C36 C32 . . . . 1.2(3) ?
    Fe1 N6 C36 C32 . . . . -178.56(17) ?
    C35 N6 C36 C25 . . . . -179.46(19) ?
    Fe1 N6 C36 C25 . . . . 0.7(2) ?
    C33 C32 C36 N6 . . . . -0.8(3) ?
    C31 C32 C36 N6 . . . . 179.7(2) ?
    C33 C32 C36 C25 . . . . 179.9(2) ?
    C31 C32 C36 C25 . . . . 0.5(3) ?
    N5 C25 C36 N6 . . . . 0.0(3) ?
    C29 C25 C36 N6 . . . . 179.86(19) ?
    N5 C25 C36 C32 . . . . 179.37(19) ?
    C29 C25 C36 C32 . . . . -0.8(3) ?
    C42 O1 C38 C37 . . . . -178.4(7) ?
    C42 O1 C38' C37' . . . . 143.5(8) ?
    C38 O1 C42 C43 . . . . -136.6(6) ?
    C38' O1 C42 C43 . . . . -162.0(5) ?
    C38 O1 C42 C40 . . . . 44.9(6) ?
    C38' O1 C42 C40 . . . . 19.5(6) ?
    C41 C40 C42 O1 . . . . -156.7(3) ?
    C39 C40 C42 O1 . . . . 22.8(4) ?
    C41 C40 C42 C43 . . . . 24.9(4) ?
    C39 C40 C42 C43 . . . . -155.6(3) ?
    O1 C42 C43 C44 . . . . -161.2(2) ?
    C40 C42 C43 C44 . . . . 17.4(4) ?
    O1 C42 C43 C45 . . . . 15.6(3) ?
    C40 C42 C43 C45 . . . . -165.9(3) ?
    C48 O2 C47 C46 . . . . 164.3(7) ?
    C47' O2 C47 C46 . . . . -76(6) ?
    C48 O2 C47' C46' . . . . 128.5(8) ?
    C47 O2 C48 C49 . . . . -133.8(8) ?
    C47' O2 C48 C49 . . . . -148.0(8) ?
    C47 O2 C48 C52 . . . . 47.5(9) ?
    C47' O2 C48 C52 . . . . 33.3(9) ?
    O2 C48 C49 C51 . . . . -162.4(2) ?
    C52 C48 C49 C51 . . . . 16.3(4) ?
    O2 C48 C49 C50 . . . . 15.0(3) ?
    C52 C48 C49 C50 . . . . -166.3(2) ?
    O2 C48 C52 C54 . . . . 18.5(4) ?
    C49 C48 C52 C54 . . . . -160.1(3) ?
    O2 C48 C52 C53 . . . . -162.8(2) ?
    C49 C48 C52 C53 . . . . 18.7(4) ?
loop_
    _geom_hbond_atom_site_label_D
    _geom_hbond_atom_site_label_H
    _geom_hbond_atom_site_label_A
    _geom_hbond_site_symmetry_A
    _geom_hbond_distance_DH
    _geom_hbond_distance_HA
    _geom_hbond_distance_DA
    _geom_hbond_angle_DHA
    O1w H11 N7 . 0.84 2.17 2.996(5) 169
    O1w H12 N8 1_655 0.84 2.25 3.078(5) 169
_iucr_refine_instructions_details
;
TITL  P-1
CELL  0.71073 9.3497 14.1736 18.6086 94.462 96.562 101.129
ZERR  2       0.0003  0.0004  0.0006  0.002  0.001   0.001
LATT  1
SFAC  C H N O Fe
UNIT  108 70 28 5 2
ACTA
OMIT -3 55
OMIT  0 0 2
OMIT  0 1 0
OMIT  0 -1 1
OMIT  1 -1 1
OMIT  0 1 1
OMIT  0 1 2
OMIT -1 1 0
OMIT -1 1 1
OMIT  0 2 0
OMIT  0 0 1
OMIT  0 0 3
SIZE  0.55 0.35 0.15
L.S.  100
BOND  $H
CONF
FMAP  2
PLAN -1
SADI  0.01 O1 C38 O1 C38' O2 C47 O2 C47'
DFIX  1.54 0.01 C37 C38 C46 C47 C37' C38' C46' C47'
EADP  C37 C37'
EADP  C38 C38'
EADP  C46 C46'
EADP  C47 C47'
ISOR  0.01 C37 C38 C46 C47 O1w
WGHT    0.059400    0.602200
FVAR       0.12178
FE1   5    0.503472    0.857744    0.224833    11.00000    0.03130    0.03872 =
         0.03144    0.00311    0.00527    0.00944
O1    4    0.301239    0.228720    0.203433    11.00000    0.05389    0.07346 =
         0.05457   -0.01599   -0.00692    0.02308
O2    4    1.144187    0.660899    0.396870    11.00000    0.05362    0.04610 =
         0.06606    0.00744    0.01779    0.01489
O1W   4    0.746302    0.545137    0.168160    10.50000    0.05563    0.06981 =
         0.13326   -0.03462    0.02711   -0.00092
AFIX   3
H11   2    0.656632    0.520217    0.166180    10.50000   -1.50000
H12   2    0.790812    0.502177    0.154600    10.50000   -1.50000
AFIX   0
N1    3    0.544254    0.762557    0.292439    11.00000    0.03451    0.03836 =
         0.03529    0.00275    0.00433    0.00758
N2    3    0.394831    0.899190    0.303002    11.00000    0.03256    0.04120 =
         0.03821    0.00009    0.00593    0.00668
N3    3    0.468911    0.959249    0.161175    11.00000    0.03709    0.04508 =
         0.03507    0.00542    0.00692    0.01465
N4    3    0.670074    0.959772    0.270446    11.00000    0.03280    0.04186 =
         0.03687    0.00126    0.00608    0.01090
N5    3    0.613759    0.808772    0.151407    11.00000    0.03671    0.04269 =
         0.03351    0.00774    0.00702    0.01215
N6    3    0.339414    0.761874    0.171297    11.00000    0.03776    0.04014 =
         0.03349    0.00404    0.00519    0.00875
N7    3    0.421737    0.482690    0.169484    11.00000    0.06447    0.08577 =
         0.08332   -0.00348    0.00717   -0.00326
N8    3   -0.051897    0.409271    0.123386    11.00000    0.06928    0.06590 =
         0.11799    0.01701   -0.00989    0.01240
N9    3   -0.106057    0.183677    0.021064    11.00000    0.06714    0.09152 =
         0.05888    0.00388   -0.01041    0.00244
N10   3    0.066058    0.006854    0.172461    11.00000    0.07502    0.07558 =
         0.10897    0.02153   -0.00337    0.01003
N11   3    0.963371    0.789704    0.284648    11.00000    0.07896    0.11109 =
         0.06198    0.02554    0.02676    0.04743
N12   3    0.873183    0.874795    0.497830    11.00000    0.07927    0.07315 =
         0.06305   -0.01097    0.00476    0.03224
N13   3    0.844521    0.672104    0.586814    11.00000    0.11542    0.07334 =
         0.08588    0.00738    0.05433    0.01479
N14   3    1.247690    0.569774    0.571591    11.00000    0.08970    0.10033 =
         0.10631    0.04248   -0.01083    0.02137
C1    1    0.499025    0.779275    0.358440    11.00000    0.03857    0.04248 =
         0.03323    0.00270    0.00306   -0.00015
C2    1    0.610397    0.688441    0.283873    11.00000    0.04626    0.04538 =
         0.04722    0.00656    0.00491    0.01449
AFIX  43
H2    2    0.641551    0.674960    0.239188    11.00000   -1.20000
AFIX   0
C3    1    0.635310    0.629859    0.338824    11.00000    0.05776    0.05075 =
         0.06736    0.01567    0.00378    0.01769
AFIX  43
H3    2    0.679318    0.577387    0.329835    11.00000   -1.20000
AFIX   0
C4    1    0.595631    0.649133    0.405220    11.00000    0.05792    0.05903 =
         0.06031    0.02774   -0.00122    0.00762
AFIX  43
H4    2    0.614818    0.611462    0.442507    11.00000   -1.20000
AFIX   0
C5    1    0.525378    0.726475    0.417000    11.00000    0.05066    0.05642 =
         0.03638    0.00981    0.00022   -0.00060
C6    1    0.478752    0.755636    0.484178    11.00000    0.06819    0.08069 =
         0.04094    0.01669    0.00427   -0.00010
AFIX  43
H6    2    0.497888    0.722632    0.524318    11.00000   -1.20000
AFIX   0
C7    1    0.408627    0.828676    0.491277    11.00000    0.07344    0.08212 =
         0.03064    0.00075    0.01537   -0.00336
AFIX  43
H7    2    0.381522    0.845892    0.536256    11.00000   -1.20000
AFIX   0
C8    1    0.374228    0.881113    0.431081    11.00000    0.04462    0.05578 =
         0.04325   -0.00783    0.01267   -0.00372
C9    1    0.296396    0.955991    0.432726    11.00000    0.05783    0.06857 =
         0.05302   -0.01113    0.02595    0.00371
AFIX  43
H9    2    0.264200    0.976607    0.475594    11.00000   -1.20000
AFIX   0
C10   1    0.268448    0.998095    0.371344    11.00000    0.05048    0.06054 =
         0.07609   -0.01148    0.02296    0.01794
AFIX  43
H10   2    0.215745    1.047425    0.372072    11.00000   -1.20000
AFIX   0
C11   1    0.317816    0.968413    0.306637    11.00000    0.04251    0.05239 =
         0.05541    0.00073    0.01051    0.01809
AFIX  43
H11A  2    0.295966    0.998086    0.265060    11.00000   -1.20000
AFIX   0
C12   1    0.420747    0.855409    0.364710    11.00000    0.03493    0.04483 =
         0.03155   -0.00282    0.00699    0.00009
C13   1    0.573103    1.042309    0.177624    11.00000    0.04339    0.04072 =
         0.04361    0.00741    0.01616    0.01298
C14   1    0.367564    0.955582    0.104305    11.00000    0.04870    0.05845 =
         0.04029    0.00718    0.00089    0.01685
AFIX  43
H14   2    0.295188    0.899753    0.092398    11.00000   -1.20000
AFIX   0
C15   1    0.365428    1.032361    0.061644    11.00000    0.07236    0.07874 =
         0.04742    0.01841    0.00234    0.03188
AFIX  43
H15   2    0.293310    1.026826    0.021878    11.00000   -1.20000
AFIX   0
C16   1    0.468881    1.114997    0.078417    11.00000    0.08506    0.06409 =
         0.06275    0.03165    0.02316    0.03219
AFIX  43
H16   2    0.467978    1.166204    0.050120    11.00000   -1.20000
AFIX   0
C17   1    0.577084    1.122951    0.138501    11.00000    0.06409    0.05080 =
         0.05807    0.01805    0.02536    0.01899
C18   1    0.689955    1.206364    0.163109    11.00000    0.08116    0.05087 =
         0.08897    0.02289    0.03482    0.01147
AFIX  43
H18   2    0.695114    1.260617    0.137688    11.00000   -1.20000
AFIX   0
C19   1    0.789118    1.208554    0.222144    11.00000    0.06706    0.04741 =
         0.09270   -0.00268    0.02660   -0.00278
AFIX  43
H19   2    0.859603    1.264597    0.237210    11.00000   -1.20000
AFIX   0
C20   1    0.787715    1.126353    0.261870    11.00000    0.04815    0.04281 =
         0.06435   -0.00229    0.01779    0.00141
C21   1    0.887567    1.122370    0.323608    11.00000    0.04708    0.05812 =
         0.07240   -0.01804    0.00564   -0.00790
AFIX  43
H21   2    0.961095    1.175815    0.341529    11.00000   -1.20000
AFIX   0
C22   1    0.875484    1.039859    0.356680    11.00000    0.04184    0.07349 =
         0.05612   -0.01218   -0.00242    0.00653
AFIX  43
H22   2    0.939843    1.036783    0.398004    11.00000   -1.20000
AFIX   0
C23   1    0.767181    0.960109    0.328874    11.00000    0.03722    0.05566 =
         0.04473    0.00012    0.00158    0.00999
AFIX  43
H23   2    0.761916    0.904003    0.352103    11.00000   -1.20000
AFIX   0
C24   1    0.680541    1.043815    0.238272    11.00000    0.03794    0.03970 =
         0.04566    0.00000    0.01182    0.00877
C25   1    0.528189    0.738530    0.102191    11.00000    0.04732    0.03938 =
         0.02862    0.00679    0.00433    0.01754
C26   1    0.755306    0.835291    0.142827    11.00000    0.03839    0.05909 =
         0.04266    0.00826    0.01027    0.01389
AFIX  43
H26   2    0.815970    0.882829    0.176022    11.00000   -1.20000
AFIX   0
C27   1    0.815097    0.794363    0.086062    11.00000    0.04992    0.07818 =
         0.04987    0.01528    0.02064    0.02548
AFIX  43
H27   2    0.913885    0.815351    0.081461    11.00000   -1.20000
AFIX   0
C28   1    0.729870    0.723785    0.037219    11.00000    0.07241    0.07695 =
         0.04160    0.01093    0.02491    0.04230
AFIX  43
H28   2    0.770225    0.696205   -0.000586    11.00000   -1.20000
AFIX   0
C29   1    0.580427    0.692694    0.044139    11.00000    0.06400    0.05065 =
         0.03084    0.00598    0.00718    0.02679
C30   1    0.478098    0.620364   -0.003319    11.00000    0.09127    0.05949 =
         0.04190   -0.00192    0.00865    0.03188
AFIX  43
H30   2    0.510601    0.588592   -0.041973    11.00000   -1.20000
AFIX   0
C31   1    0.335799    0.596975    0.006444    11.00000    0.08519    0.04769 =
         0.04375   -0.00964   -0.00544    0.01283
AFIX  43
H31   2    0.272000    0.550097   -0.026047    11.00000   -1.20000
AFIX   0
C32   1    0.280122    0.642340    0.065496    11.00000    0.05872    0.03847 =
         0.03955    0.00497   -0.00431    0.00993
C33   1    0.134617    0.621358    0.080165    11.00000    0.05823    0.04586 =
         0.05806    0.00443   -0.01120   -0.00280
AFIX  43
H33   2    0.064782    0.575228    0.049897    11.00000   -1.20000
AFIX   0
C34   1    0.095716    0.668761    0.138940    11.00000    0.04005    0.05724 =
         0.06513    0.01104    0.00096   -0.00297
AFIX  43
H34   2   -0.000517    0.654249    0.149429    11.00000   -1.20000
AFIX   0
C35   1    0.199827    0.738897    0.183319    11.00000    0.03743    0.05515 =
         0.04975    0.00639    0.00855    0.00474
AFIX  43
H35   2    0.170870    0.771011    0.222934    11.00000   -1.20000
AFIX   0
C36   1    0.377787    0.712464    0.112790    11.00000    0.04516    0.03511 =
         0.03101    0.00672    0.00019    0.01167
PART   1
C37   1    0.480053    0.247812    0.309854    10.50000    0.06888    0.10700 =
         0.06506   -0.00178   -0.00558    0.01882
AFIX  33
H37A  2    0.513118    0.282778    0.356983    10.50000   -1.50000
H37B  2    0.558971    0.256540    0.280664    10.50000   -1.50000
H37C  2    0.449254    0.180318    0.315016    10.50000   -1.50000
AFIX   0
C38   1    0.354300    0.284683    0.274067    10.50000    0.08537    0.08861 =
         0.04567   -0.01234   -0.00078    0.04035
AFIX  23
H38A  2    0.275839    0.278682    0.304354    10.50000   -1.20000
H38B  2    0.385445    0.352461    0.267512    10.50000   -1.20000
AFIX   0
PART   2
C37'  1    0.435431    0.233148    0.317636    10.50000    0.06888    0.10700 =
         0.06506   -0.00178   -0.00558    0.01882
AFIX  33
H37D  2    0.500620    0.271578    0.357393    10.50000   -1.50000
H37E  2    0.480314    0.182584    0.298927    10.50000   -1.50000
H37F  2    0.344769    0.205204    0.334328    10.50000   -1.50000
AFIX   0
C38'  1    0.405203    0.295568    0.258859    10.50000    0.08537    0.08861 =
         0.04567   -0.01234   -0.00078    0.04035
AFIX  23
H38C  2    0.361568    0.348097    0.276713    10.50000   -1.20000
H38D  2    0.494648    0.322292    0.239473    10.50000   -1.20000
AFIX   0
PART   0
C39   1    0.317037    0.424514    0.163830    11.00000    0.05593    0.06954 =
         0.04831   -0.00554    0.00815    0.00745
C40   1    0.187003    0.351623    0.154085    11.00000    0.04967    0.05631 =
         0.04223   -0.00030    0.00551    0.00845
C41   1    0.054438    0.381995    0.135599    11.00000    0.05782    0.05160 =
         0.06416    0.01116    0.00251    0.00518
C42   1    0.188608    0.254726    0.162708    11.00000    0.04371    0.07113 =
         0.03770   -0.00146    0.00741    0.01636
C43   1    0.081257    0.176391    0.130516    11.00000    0.04757    0.05930 =
         0.04680    0.00442    0.00483    0.01329
C44   1   -0.022768    0.182258    0.070242    11.00000    0.05178    0.06348 =
         0.04675    0.00287    0.00775    0.00447
C45   1    0.074415    0.083214    0.154433    11.00000    0.05048    0.07213 =
         0.05837    0.00276    0.00400    0.01338
PART   1
C46   1    1.201439    0.541875    0.314947    10.50000    0.13220    0.07857 =
         0.07965   -0.00277    0.03171    0.02656
AFIX  33
H46A  2    1.221769    0.477971    0.310621    10.50000   -1.50000
H46B  2    1.291357    0.588643    0.316911    10.50000   -1.50000
H46C  2    1.134391    0.549192    0.273653    10.50000   -1.50000
AFIX   0
C47   1    1.133543    0.557306    0.383559    10.50000    0.07572    0.04970 =
         0.08835    0.00516    0.02906    0.02200
AFIX  23
H47A  2    1.031548    0.523643    0.377270    10.50000   -1.20000
H47B  2    1.186385    0.533567    0.423950    10.50000   -1.20000
AFIX   0
PART   2
C46'  1    1.133683    0.528410    0.309374    10.50000    0.13220    0.07857 =
         0.07965   -0.00277    0.03171    0.02656
AFIX  33
H46D  2    1.124231    0.459541    0.302555    10.50000   -1.50000
H46E  2    1.210669    0.558820    0.283763    10.50000   -1.50000
H46F  2    1.042628    0.545040    0.290909    10.50000   -1.50000
AFIX   0
C47'  1    1.170947    0.562996    0.390005    10.50000    0.07572    0.04970 =
         0.08835    0.00516    0.02906    0.02200
AFIX  23
H47C  2    1.108860    0.521782    0.418242    10.50000   -1.20000
H47D  2    1.272984    0.562733    0.406755    10.50000   -1.20000
AFIX   0
PART   0
C48   1    1.060663    0.690780    0.444253    11.00000    0.04069    0.03935 =
         0.05178   -0.00028    0.00811    0.00428
C49   1    0.987025    0.760482    0.419134    11.00000    0.04193    0.04546 =
         0.04756   -0.00070    0.00851    0.00811
C50   1    0.975959    0.776016    0.344448    11.00000    0.04451    0.06108 =
         0.05797    0.00851    0.01491    0.01849
C51   1    0.924364    0.822168    0.464177    11.00000    0.04663    0.05321 =
         0.04883    0.00022   -0.00020    0.01205
C52   1    1.053911    0.655100    0.512164    11.00000    0.05599    0.04767 =
         0.05090    0.00297    0.00508    0.00643
C53   1    0.938171    0.666207    0.553433    11.00000    0.08469    0.04382 =
         0.05642    0.00339    0.01483    0.00354
C54   1    1.162368    0.607951    0.544153    11.00000    0.06873    0.06021 =
         0.06593    0.01911    0.00326    0.00206
eqiv  $1 1+x,y,z
htab  o1w n7
htab  o1w n8_$1
HKLF 4
REM   P-1
REM R1 =  0.0487 for   6909 Fo > 4sig(Fo)  and  0.0922 for all  10845 data
REM    661 parameters refined using     40 restraints
END
WGHT      0.0580      0.6304
REM Highest difference peak  0.356,  deepest hole -0.426,  1-sigma level  0.053
Q1    1   0.7468  0.4913  0.2045  11.00000  0.05    0.36
;
