# Supplementary material for: Tris(1,10-phenanthroline-κ2 N,N′)iron(II) bis­(1,1,3,3-tetra­cyano-2-eth­oxy­propenide) hemihydrate
Source: Acta Crystallogr Sect E Struct Rep Online. 2012 Dec 5;69(Pt 1):m12–3. doi: 10.1107/S1600536812048611 (PMC3588335; doi:10.1107/S1600536812048611)
Supplement: Supplementary file 2 [file e-69-00m12-Isup2.hkl]

# 
# h,k,l, Fc-squared, Fo-squared, sigma(Fo-squared) and status flag 
# 
data_I
_shelx_title '  P-1' 
_shelx_refln_list_code          4 
_shelx_F_calc_maximum      255.36 
_exptl_crystal_F_000      1006.00 
_reflns_d_resolution_high  0.7696 
 
loop_ 
 _symmetry_equiv_pos_as_xyz 
 'x, y, z' 
 '-x, -y, -z' 
 
_cell_length_a     9.3497 
_cell_length_b    14.1736 
_cell_length_c    18.6086 
_cell_angle_alpha  94.462 
_cell_angle_beta   96.562 
_cell_angle_gamma 101.129 
 
_shelx_F_squared_multiplier     1.000 
 
loop_ 
 _refln_index_h 
 _refln_index_k 
 _refln_index_l 
 _refln_F_squared_calc 
 _refln_F_squared_meas 
 _refln_F_squared_sigma 
 _refln_observed_status 
   2   0   0     6354.03     5055.30    329.86 o 
   3   0   0      792.48      726.11     17.47 o 
   4   0   0       61.14      104.27      7.45 o 
   5   0   0     1359.30     1230.99     37.26 o 
   6   0   0      371.17      345.82     16.83 o 
   7   0   0      838.29      949.20     54.28 o 
   8   0   0      116.69      115.85     12.81 o 
   9   0   0      299.02      312.91     20.83 o 
  10   0   0      198.78      213.02     13.88 o 
  11   0   0      123.81      131.92     11.04 o 
 -11   1   0       16.78       13.64      9.03 o 
 -10   1   0        2.70       -0.77      7.76 o 
  -9   1   0       24.74       22.25     20.23 o 
  -8   1   0      110.62      140.74     12.54 o 
  -7   1   0       35.22       40.27      8.24 o 
  -6   1   0       91.96       83.34      6.42 o 
  -5   1   0        0.63        3.38      4.29 o 
  -4   1   0       36.17       16.11      4.27 o 
  -3   1   0      364.53      324.08      9.49 o 
  -2   1   0      110.47      132.12     10.90 o 
   1   1   0     6453.16     3736.73    146.85 o 
   2   1   0     3103.68     3000.99     47.30 o 
   3   1   0        4.34       -2.30      2.05 o 
   4   1   0      721.29      597.90     21.20 o 
   5   1   0     3188.89     3355.92     86.52 o 
   6   1   0       55.82       55.04      8.58 o 
   7   1   0      775.68      730.45     21.70 o 
   8   1   0      136.98      132.49      8.33 o 
   9   1   0        9.89       -2.93      7.30 o 
  10   1   0      357.11      354.55     18.74 o 
  11   1   0       64.73       84.28     14.06 o 
 -12   2   0        8.05       17.53     15.51 o 
 -11   2   0       55.95       53.29     20.65 o 
 -10   2   0      311.02      280.58     21.79 o 
  -9   2   0      447.69      490.19     47.20 o 
  -8   2   0      140.56      146.88     12.60 o 
  -7   2   0      456.93      436.06     15.44 o 
  -6   2   0      981.73      985.84     25.47 o 
  -5   2   0        0.41        2.43      3.60 o 
  -4   2   0       18.84       47.44      4.77 o 
  -3   2   0      342.88      358.81      8.38 o 
  -2   2   0      591.40      571.99     15.93 o 
  -1   2   0       25.71       11.75      3.26 o 
   1   2   0      384.35      351.10     18.62 o 
   2   2   0    35784.06    36325.38    434.80 o 
   3   2   0     3020.17     3146.12     46.22 o 
   4   2   0     2361.69     2562.01     38.89 o 
   5   2   0      374.07      370.66      8.67 o 
   6   2   0       24.87       26.19      4.31 o 
   7   2   0       11.51        0.78      4.97 o 
   8   2   0        8.15        1.71      6.85 o 
   9   2   0        1.80       -0.41      8.22 o 
  10   2   0        0.68        2.78      9.10 o 
  11   2   0        0.71        6.50     12.15 o 
 -12   3   0       85.12       81.57     13.58 o 
 -11   3   0        0.53       -3.47      9.35 o 
 -10   3   0      228.60      215.50     13.24 o 
  -9   3   0       11.05       10.42      8.55 o 
  -8   3   0     1157.58     1148.47     31.00 o 
  -7   3   0       74.71       87.75      7.74 o 
  -6   3   0       26.53       35.79      5.79 o 
  -5   3   0      151.93      226.23     11.44 o 
  -4   3   0      698.17      705.91     12.26 o 
  -3   3   0      372.22      288.28      7.69 o 
  -2   3   0     1916.34     1773.81     25.36 o 
  -1   3   0     2245.15     2119.92     39.24 o 
   0   3   0      190.35      138.22      4.87 o 
   1   3   0     9128.60     9026.29    106.04 o 
   2   3   0     4205.03     4090.65     55.54 o 
   3   3   0     5818.07     5984.30     85.28 o 
   4   3   0     3589.88     3777.23     56.24 o 
   5   3   0      290.14      258.79     11.34 o 
   6   3   0      428.68      432.58     12.91 o 
   7   3   0      259.41      293.46     12.77 o 
   8   3   0       29.52       12.67      7.91 o 
   9   3   0       43.99       19.56      9.15 o 
  10   3   0      181.79      193.87     18.58 o 
  11   3   0      115.21       85.10     16.19 o 
 -12   4   0       18.09       24.81     11.41 o 
 -11   4   0       58.21       62.78     11.44 o 
 -10   4   0       13.16       19.83      8.16 o 
  -9   4   0      372.40      375.35     16.66 o 
  -8   4   0      489.55      477.68     15.14 o 
  -7   4   0      167.65      163.70      7.19 o 
  -6   4   0      172.02      210.87      8.03 o 
  -5   4   0       36.38       37.87      3.45 o 
  -4   4   0        4.32       12.31      3.89 o 
  -3   4   0     1347.33     1445.42     23.73 o 
  -2   4   0     1516.44     1497.84     20.95 o 
  -1   4   0       92.39       93.84      4.43 o 
   0   4   0      106.90       91.52      3.89 o 
   1   4   0      558.92      535.28      9.44 o 
   2   4   0     2288.84     2378.19     33.52 o 
   3   4   0     2954.77     3127.63     52.70 o 
   4   4   0     1394.46     1508.91     26.19 o 
   5   4   0      251.34      263.47      9.19 o 
   6   4   0       43.27       51.38      5.10 o 
   7   4   0      168.61      176.56     21.16 o 
   8   4   0      223.63      283.34     25.71 o 
   9   4   0      219.00      257.11     16.86 o 
  10   4   0      118.37      117.93     21.24 o 
 -12   5   0       12.28        5.73     11.41 o 
 -11   5   0        0.95       18.42     10.24 o 
 -10   5   0        0.01        1.44      7.86 o 
  -9   5   0       30.55       51.02      8.91 o 
  -8   5   0        4.57       -2.33      5.66 o 
  -7   5   0        3.59        3.00      5.02 o 
  -6   5   0      103.42       99.67      5.05 o 
  -5   5   0        6.93       -1.18      2.95 o 
  -4   5   0      709.92      704.95     16.15 o 
  -3   5   0     2201.72     2279.76     36.54 o 
  -2   5   0      482.90      510.38     10.71 o 
  -1   5   0     1206.07     1291.48     19.94 o 
   0   5   0     2824.57     2894.65     39.94 o 
   1   5   0     2283.21     2283.04     30.63 o 
   2   5   0      418.51      478.68     10.29 o 
   3   5   0      904.67      923.41     17.64 o 
   4   5   0      212.67      250.39      8.31 o 
   5   5   0      564.45      595.39     19.85 o 
   6   5   0      242.78      259.24     11.90 o 
   7   5   0       13.85       21.56      4.87 o 
   8   5   0      120.46      117.19     12.64 o 
   9   5   0       12.71        4.31     11.98 o 
  10   5   0       67.68      103.16     24.95 o 
 -11   6   0       74.29       82.25     16.52 o 
 -10   6   0       36.23       47.26     11.03 o 
  -9   6   0      416.79      438.11     20.85 o 
  -8   6   0      301.46      295.61     13.75 o 
  -7   6   0      269.66      251.10     13.22 o 
  -6   6   0      747.95      771.31     20.22 o 
  -5   6   0       89.39       75.24      6.19 o 
  -4   6   0      167.79      201.74      8.90 o 
  -3   6   0       24.01        5.24      3.12 o 
  -2   6   0     1080.36      991.53     19.05 o 
  -1   6   0      321.09      378.57      9.14 o 
   0   6   0      774.71      885.38     22.47 o 
   1   6   0      517.82      576.42     11.89 o 
   2   6   0      229.99      227.06     13.87 o 
   3   6   0      449.87      421.39     11.27 o 
   4   6   0      133.09      139.05      8.51 o 
   5   6   0       41.60       46.22      8.60 o 
   6   6   0     1922.12     1792.62     34.25 o 
   7   6   0       22.34       -2.98      7.08 o 
   8   6   0       20.94       31.18     13.49 o 
   9   6   0       18.42       12.81     18.88 o 
  10   6   0       17.42       25.62     22.25 o 
 -11   7   0      172.48      217.44     39.11 o 
 -10   7   0       52.17       35.75     10.80 o 
  -9   7   0      275.97      309.45     27.34 o 
  -8   7   0      417.41      394.62     17.05 o 
  -7   7   0     1531.85     1524.08     29.84 o 
  -6   7   0     1068.35     1068.36     23.73 o 
  -5   7   0     1291.48     1308.51     27.73 o 
  -4   7   0      353.47      324.26      9.99 o 
  -3   7   0     1441.42     1393.12     23.71 o 
  -2   7   0        3.39       -2.68      2.99 o 
  -1   7   0     1024.26     1004.39     20.74 o 
   0   7   0      179.58      163.50      9.02 o 
   1   7   0     2704.52     2755.59     40.03 o 
   2   7   0      829.01      864.09     18.98 o 
   3   7   0      501.23      504.96     14.08 o 
   4   7   0      785.15      734.27     18.20 o 
   5   7   0       36.15       19.38      5.34 o 
   6   7   0      171.98      145.45      9.76 o 
   7   7   0        0.75        6.16      8.55 o 
   8   7   0      134.38      149.69     28.32 o 
   9   7   0       24.12       43.83     22.25 o 
 -11   8   0       18.92       14.45     12.77 o 
 -10   8   0        3.34       -5.68     11.50 o 
  -9   8   0        1.50       -2.97     13.29 o 
  -8   8   0        4.45        7.02      5.35 o 
  -7   8   0      354.48      322.25     25.90 o 
  -6   8   0      494.52      522.45     16.40 o 
  -5   8   0      501.52      471.59     13.07 o 
  -4   8   0     1301.62     1325.62     25.43 o 
  -3   8   0     3285.88     3247.15     48.05 o 
  -2   8   0     1306.77     1321.60     22.66 o 
  -1   8   0     2068.88     2081.69     34.55 o 
   0   8   0      640.43      669.68     18.97 o 
   1   8   0      903.99      872.30     18.28 o 
   2   8   0      238.94      202.54     14.73 o 
   3   8   0      256.70      225.92      9.94 o 
   4   8   0      207.71      213.22     10.47 o 
   5   8   0       35.32       44.79      8.50 o 
   6   8   0      305.74      297.84     15.73 o 
   7   8   0        0.40       -5.17     10.48 o 
   8   8   0      189.18      186.10     32.36 o 
   9   8   0       36.83       30.34     23.60 o 
 -11   9   0        5.75      -16.86     15.51 o 
 -10   9   0        4.85       -0.60     11.96 o 
  -9   9   0       80.32       91.88     14.23 o 
  -8   9   0       77.69       89.09     11.58 o 
  -7   9   0      316.66      315.12     11.40 o 
  -6   9   0       12.29        7.55      4.86 o 
  -5   9   0      182.62      169.98      8.89 o 
  -4   9   0        1.01       -1.63      4.60 o 
  -3   9   0       76.84       67.35      6.02 o 
  -2   9   0        4.42       -1.82      3.31 o 
  -1   9   0      289.92      304.80     10.33 o 
   0   9   0      102.20      115.29     12.71 o 
   1   9   0      680.87      712.18     16.86 o 
   2   9   0       85.96       82.87      8.28 o 
   3   9   0        4.89       -3.79      4.67 o 
   4   9   0        0.05       -5.90      6.05 o 
   5   9   0       11.09        6.71      7.49 o 
   6   9   0       42.04       20.13     13.61 o 
   7   9   0        5.88      -10.19     12.09 o 
   8   9   0        3.64       17.53     22.92 o 
   9   9   0       21.91       -7.42     23.60 o 
 -11  10   0      142.75      171.94     28.32 o 
 -10  10   0        0.55        6.74     16.18 o 
  -9  10   0        2.61       22.63     13.43 o 
  -8  10   0        3.30       -0.45      7.32 o 
  -7  10   0      238.40      256.98     12.39 o 
  -6  10   0      846.42      887.12     22.36 o 
  -5  10   0      310.74      327.12     12.49 o 
  -4  10   0      966.60     1004.53     23.10 o 
  -3  10   0      670.93      683.65     17.10 o 
  -2  10   0       51.27       49.99      5.64 o 
  -1  10   0      251.78      247.68     10.45 o 
   0  10   0     1226.40     1277.01     35.52 o 
   1  10   0     1173.20     1185.29     24.39 o 
   2  10   0       79.98       59.25     10.96 o 
   3  10   0      703.33      719.55     24.30 o 
   4  10   0      245.86      228.16     16.91 o 
   5  10   0      343.26      365.09     42.48 o 
   6  10   0      144.70      121.74     23.60 o 
   7  10   0        0.33       -8.59     13.09 o 
   8  10   0       59.56       71.47     29.67 o 
 -10  11   0       12.99       22.92     20.90 o 
  -9  11   0        3.75      -14.83     16.86 o 
  -8  11   0       10.68       25.06     11.81 o 
  -7  11   0        9.59       14.18      6.96 o 
  -6  11   0      398.81      400.64     19.74 o 
  -5  11   0      183.69      189.47     10.66 o 
  -4  11   0      101.08       94.62     10.75 o 
  -3  11   0      118.13      100.95      8.90 o 
  -2  11   0      373.82      367.73     15.44 o 
  -1  11   0      507.71      472.38     34.83 o 
   0  11   0     1120.11     1190.47     29.04 o 
   1  11   0      968.47      992.50     25.87 o 
   2  11   0      260.64      288.17     26.69 o 
   3  11   0       42.84       30.66      9.16 o 
   4  11   0      128.07      143.65     45.51 o 
   5  11   0      137.53      160.90     35.40 o 
   6  11   0      219.67      249.65     26.56 o 
   7  11   0       38.74       12.94     15.84 o 
 -10  12   0       51.56       45.18     25.62 o 
  -9  12   0        3.04       20.90     20.90 o 
  -8  12   0      189.04      147.63     19.44 o 
  -7  12   0        8.55        1.33      9.25 o 
  -6  12   0       32.38       23.87      8.43 o 
  -5  12   0       16.54       15.89      7.67 o 
  -4  12   0       28.54       12.54      7.63 o 
  -3  12   0        4.08        5.62      7.01 o 
  -2  12   0       17.06        6.42      5.19 o 
  -1  12   0      467.65      419.47     21.99 o 
   0  12   0      345.54      320.61     23.12 o 
   1  12   0      403.94      452.74     20.30 o 
   2  12   0       11.77       -7.90     13.28 o 
   3  12   0        2.02       -4.14     14.21 o 
   4  12   0        0.08      -15.28     12.47 o 
   5  12   0       12.59        5.11     23.94 o 
   6  12   0       36.20       37.92     18.91 o 
   7  12   0        0.25       -1.60     16.99 o 
 -10  13   0        0.33       14.83     22.92 o 
  -9  13   0       87.49       65.13     31.35 o 
  -8  13   0       16.25       11.06     14.49 o 
  -7  13   0       47.04       51.45     10.47 o 
  -6  13   0        1.45       -8.23      7.87 o 
  -5  13   0        0.52       -0.04      7.63 o 
  -4  13   0       94.56      106.40     11.36 o 
  -3  13   0       33.92       21.57      8.54 o 
  -2  13   0      255.38      224.05     12.86 o 
  -1  13   0        2.30       -4.70      6.11 o 
   0  13   0       86.70       78.44     11.71 o 
   1  13   0       46.71       69.67     12.13 o 
   2  13   0      130.93      117.47     22.17 o 
   3  13   0       28.21       29.97     17.36 o 
   4  13   0      119.92      117.77     32.03 o 
   5  13   0       52.36       48.10     24.95 o 
   6  13   0        8.20       25.72     18.52 o 
  -9  14   0      203.56      209.91     25.15 o 
  -8  14   0      126.98      144.71     21.86 o 
  -7  14   0       33.48       36.35     10.85 o 
  -6  14   0      115.93      136.74     13.47 o 
  -5  14   0       17.53       12.88      9.09 o 
  -4  14   0      424.97      464.70     21.45 o 
  -3  14   0       61.21       59.49     10.68 o 
  -2  14   0       16.25       14.09      6.82 o 
  -1  14   0       14.98       16.44      9.86 o 
   0  14   0       13.88        6.86      8.60 o 
   1  14   0      227.58      288.90     19.90 o 
   2  14   0       14.20       21.66     17.95 o 
   3  14   0      103.23       99.48     23.35 o 
   4  14   0       83.39       67.91     22.17 o 
   5  14   0       51.56       51.17     28.66 o 
  -8  15   0       11.55       -6.54     11.55 o 
  -7  15   0        1.05       -0.90     10.27 o 
  -6  15   0        4.12        6.44     11.48 o 
  -5  15   0       35.18       27.07     13.82 o 
  -4  15   0       32.64       32.84     10.30 o 
  -3  15   0      261.08      233.77     18.55 o 
  -2  15   0       31.28       37.74     10.91 o 
  -1  15   0       18.80       17.20      9.34 o 
   0  15   0        0.23      -10.94      9.78 o 
   1  15   0        0.79      -21.88     17.19 o 
   2  15   0        5.47        2.02     24.95 o 
   3  15   0      155.01       76.87     32.36 o 
   4  15   0       31.48       71.47     32.36 o 
  -7  16   0        4.02        6.30     15.66 o 
  -6  16   0       19.69       -0.22     14.79 o 
  -5  16   0       22.32       15.99     17.87 o 
  -4  16   0        0.51       -6.29     17.76 o 
  -3  16   0        0.24       10.53     18.43 o 
  -2  16   0        2.81        9.81     18.79 o 
  -1  16   0        9.05      -14.98     16.85 o 
   0  16   0        1.88        8.16      9.50 o 
   1  16   0       16.27       13.64      9.98 o 
   2  16   0       16.10       55.96     29.67 o 
   3  16   0        9.24        0.67     28.32 o 
  -6  17   0       74.13      121.75     29.67 o 
  -5  17   0        3.70      -25.63     17.08 o 
  -4  17   0       99.34      101.89     26.63 o 
  -3  17   0      379.56      366.05     38.61 o 
  -2  17   0      100.17      104.58     27.60 o 
  -1  17   0       80.88       76.14     25.73 o 
   0  17   0       10.85       15.45     21.21 o 
   1  17   0        6.64       14.16     23.36 o 
  -4  18   0       31.31       68.77     35.74 o 
  -3  18   0       13.71       38.39     23.79 o 
  -2  18   0       10.62       42.80     25.98 o 
  -1  18   0       51.84       66.75     37.76 o 
   1 -18   1        8.85      -15.06     19.27 o 
   2 -18   1       25.65       27.86     23.78 o 
   3 -18   1       46.37       22.05     24.19 o 
   4 -18   1        4.96       46.52     33.71 o 
  -2 -17   1       38.56        9.44     33.71 o 
  -1 -17   1       16.60       10.50     21.92 o 
   0 -17   1        6.03       -5.56     20.64 o 
   1 -17   1        5.17        2.55     19.39 o 
   2 -17   1       47.54       89.53     25.63 o 
   3 -17   1      100.52      137.47     53.94 o 
   4 -17   1       23.85       20.99     20.64 o 
   5 -17   1       61.21       56.10     23.94 o 
   6 -17   1        0.08      -13.86     18.72 o 
  -3 -16   1        5.47       19.09     21.39 o 
  -2 -16   1        2.84       -5.92     18.47 o 
  -1 -16   1       11.07       13.60     11.31 o 
   0 -16   1       11.25       16.00     10.29 o 
   1 -16   1       90.67       88.54     16.64 o 
   2 -16   1      114.52       97.16     25.50 o 
   3 -16   1      187.52      242.15     30.75 o 
   4 -16   1      122.61      100.14     23.33 o 
   5 -16   1       41.95        4.99     18.72 o 
   6 -16   1       15.59       18.97     15.30 o 
   7 -16   1        6.35       -7.40     19.23 o 
  -4 -15   1        7.87        2.70     27.64 o 
  -3 -15   1       57.96       54.62     29.67 o 
  -2 -15   1       41.12       35.06     27.64 o 
  -1 -15   1        9.46       11.73      9.41 o 
   0 -15   1       14.82        8.70      9.10 o 
   1 -15   1       42.40       46.72     12.35 o 
   2 -15   1       72.74       48.45     17.78 o 
   3 -15   1      139.40      132.95     19.68 o 
   4 -15   1       31.15       26.86     10.35 o 
   5 -15   1       37.58       51.65     10.99 o 
   6 -15   1       34.98       55.36     11.99 o 
   7 -15   1        4.10       10.33     10.53 o 
   8 -15   1       43.24       18.93     13.97 o 
  -5 -14   1       49.58       69.76     22.87 o 
  -4 -14   1        0.47        1.50     18.43 o 
  -3 -14   1        6.60        3.71     22.59 o 
  -2 -14   1       36.84       35.32     18.72 o 
  -1 -14   1       19.55        7.44      8.80 o 
   0 -14   1       72.93       43.80     13.36 o 
   1 -14   1       27.60       14.90      9.71 o 
   2 -14   1        0.31       -1.68      6.44 o 
   3 -14   1        3.89        0.21      8.24 o 
   4 -14   1        8.51       16.43      9.15 o 
   5 -14   1        6.13       -1.76      8.43 o 
   6 -14   1       24.01       15.26      9.57 o 
   7 -14   1        0.05        2.72      9.47 o 
   8 -14   1        4.40       14.03     11.19 o 
   9 -14   1       65.56       60.01     19.87 o 
  -6 -13   1       30.46       36.39     19.09 o 
  -5 -13   1       72.81       85.00     21.68 o 
  -4 -13   1      136.01      139.50     24.62 o 
  -3 -13   1       51.44       44.84     33.04 o 
  -2 -13   1      335.93      349.53     58.32 o 
  -1 -13   1        0.61       -0.76      6.53 o 
   0 -13   1       41.73       40.62      9.32 o 
   1 -13   1       46.02       52.15      7.44 o 
   2 -13   1       72.94       67.67      8.79 o 
   3 -13   1      143.80      119.89     11.99 o 
   4 -13   1       28.87       30.54      9.48 o 
   5 -13   1      306.76      330.92     17.70 o 
   6 -13   1       58.30       54.21     10.66 o 
   7 -13   1      134.03      144.70     13.52 o 
   8 -13   1       69.23       39.64     15.84 o 
   9 -13   1        2.72       18.58     14.90 o 
  10 -13   1        7.79      -14.83     21.58 o 
  -7 -12   1       74.39       68.68     19.92 o 
  -6 -12   1       64.82       73.55     20.73 o 
  -5 -12   1      100.12       82.30     25.28 o 
  -4 -12   1      115.39      113.38     23.60 o 
  -3 -12   1       87.84       85.01     20.16 o 
  -2 -12   1      284.77      279.75     27.16 o 
  -1 -12   1       69.16       63.18     15.94 o 
   0 -12   1       27.51       24.16      7.59 o 
   1 -12   1      291.18      328.34     18.24 o 
   2 -12   1      129.72      129.65      8.51 o 
   3 -12   1      154.20      154.21     18.39 o 
   4 -12   1      198.05      172.55     12.51 o 
   5 -12   1      360.43      376.71     17.67 o 
   6 -12   1      188.08      190.14     13.26 o 
   7 -12   1      242.26      236.86     14.82 o 
   8 -12   1       52.61       61.08     23.94 o 
   9 -12   1      129.62      105.61     17.16 o 
  10 -12   1        1.21       -4.05     20.90 o 
  -8 -11   1        0.00       14.83     25.62 o 
  -7 -11   1       10.27        0.67     14.90 o 
  -6 -11   1        1.96      -18.87     13.82 o 
  -5 -11   1        7.12       17.72     15.17 o 
  -4 -11   1       11.40       30.44     15.71 o 
  -3 -11   1      172.14      184.78     13.90 o 
  -2 -11   1      137.53      196.19     22.61 o 
  -1 -11   1      422.87      380.08     15.32 o 
   0 -11   1      457.89      446.77     16.49 o 
   1 -11   1        0.86        2.36      4.78 o 
   2 -11   1       22.56        7.49      4.58 o 
   3 -11   1      334.03      350.67     18.65 o 
   4 -11   1      481.03      477.46     22.38 o 
   5 -11   1      210.94      219.68     11.41 o 
   6 -11   1        3.18        3.64      6.47 o 
   7 -11   1        3.08       -9.06      6.81 o 
   8 -11   1       44.69       46.77     13.53 o 
   9 -11   1        0.18      -12.14     17.53 o 
  10 -11   1       11.56       16.86     20.23 o 
  -8 -10   1       18.85        8.09     26.30 o 
  -7 -10   1       38.38       22.44     15.17 o 
  -6 -10   1       94.51       79.08     17.28 o 
  -5 -10   1      418.37      421.78     29.99 o 
  -4 -10   1       84.44       82.34     13.33 o 
  -3 -10   1      162.14      161.27     12.39 o 
  -2 -10   1      450.71      500.47     21.73 o 
  -1 -10   1       27.86        1.85      5.33 o 
   0 -10   1       35.11       33.29      8.18 o 
   1 -10   1      485.55      490.66     31.67 o 
   2 -10   1       90.32       65.69      5.69 o 
   3 -10   1        9.12        8.94      4.91 o 
   4 -10   1      501.48      509.42     15.65 o 
   5 -10   1       10.19        4.14      5.41 o 
   6 -10   1      119.14       96.97      8.29 o 
   7 -10   1      412.49      442.45     15.92 o 
   8 -10   1       24.28       29.52      8.14 o 
   9 -10   1       14.18       15.51     16.18 o 
  10 -10   1       30.06       35.74     20.90 o 
  11 -10   1       16.44       37.08     20.90 o 
  -9  -9   1       22.68       45.18     26.97 o 
  -8  -9   1      106.42      154.41     32.36 o 
  -7  -9   1      100.33      108.06     24.27 o 
  -6  -9   1      406.82      415.42     28.32 o 
  -5  -9   1      224.98      208.62     13.30 o 
  -4  -9   1      371.64      372.17     16.41 o 
  -3  -9   1      146.33      154.20     13.94 o 
  -2  -9   1     1006.21     1081.16     21.67 o 
  -1  -9   1      715.39      837.24     18.42 o 
   0  -9   1     4784.39     5061.24     80.75 o 
   1  -9   1        6.38        7.98      3.83 o 
   2  -9   1      465.57      495.11     11.89 o 
   3  -9   1      452.21      429.51     12.56 o 
   4  -9   1     1000.27     1061.23     23.72 o 
   5  -9   1     1426.60     1310.87     34.04 o 
   6  -9   1      233.01      230.43     10.00 o 
   7  -9   1      490.77      486.27     17.24 o 
   8  -9   1      565.14      551.47     19.18 o 
   9  -9   1       83.60       95.98     15.95 o 
  10  -9   1        3.11        0.91     12.37 o 
  11  -9   1      131.14      170.59     26.97 o 
  -9  -8   1        0.09       12.14     20.90 o 
  -8  -8   1       30.34       28.32     21.58 o 
  -7  -8   1       73.38       32.89     12.64 o 
  -6  -8   1       12.56       15.81      9.89 o 
  -5  -8   1        1.71        5.95      6.72 o 
  -4  -8   1      232.39      225.03     10.02 o 
  -3  -8   1       85.60       76.02      6.37 o 
  -2  -8   1      185.66      162.53      8.85 o 
  -1  -8   1     2490.36     2599.56     41.51 o 
   0  -8   1      169.69      189.68      7.72 o 
   1  -8   1      712.44      685.54     15.48 o 
   2  -8   1        8.13       21.27      3.66 o 
   3  -8   1       76.55       69.18      5.79 o 
   4  -8   1      233.27      246.75      9.67 o 
   5  -8   1      410.58      445.52     14.42 o 
   6  -8   1      709.39      672.94     19.32 o 
   7  -8   1       83.68       76.80      7.54 o 
   8  -8   1      243.28      249.67     17.58 o 
   9  -8   1       34.50       40.61     11.15 o 
  10  -8   1      102.36      134.97     17.28 o 
  11  -8   1       11.46        0.40     12.09 o 
 -10  -7   1        0.08       -3.37     20.23 o 
  -9  -7   1        8.80       16.18     20.90 o 
  -8  -7   1        2.77        6.41     13.25 o 
  -7  -7   1        0.08        9.81      8.12 o 
  -6  -7   1      326.27      330.46     13.79 o 
  -5  -7   1        7.36        7.90      4.83 o 
  -4  -7   1       60.92       41.89      6.67 o 
  -3  -7   1       25.23       31.42      4.68 o 
  -2  -7   1      899.91      929.71     19.70 o 
  -1  -7   1      441.49      462.15     10.99 o 
   0  -7   1      232.22      215.28      7.32 o 
   1  -7   1        0.21       -1.73      2.68 o 
   2  -7   1     2061.22     2365.15     36.28 o 
   3  -7   1       26.34       21.87      4.07 o 
   4  -7   1        5.37       18.34      3.93 o 
   5  -7   1       30.01       31.06      6.07 o 
   6  -7   1       36.19       27.13      8.24 o 
   7  -7   1       15.81        8.10      4.14 o 
   8  -7   1       31.04       31.36      8.26 o 
   9  -7   1        2.54        8.02      9.15 o 
  10  -7   1        3.35        6.62     10.36 o 
  11  -7   1        8.23        6.77     11.67 o 
 -10  -6   1      154.56      184.07     29.67 o 
  -9  -6   1       29.41       37.37     20.23 o 
  -8  -6   1      170.44      183.50     19.27 o 
  -7  -6   1       49.20       51.63      9.16 o 
  -6  -6   1        1.97       -4.32      4.76 o 
  -5  -6   1      114.65      115.80      7.84 o 
  -4  -6   1      748.40      828.48     18.39 o 
  -3  -6   1      203.82      179.40      7.20 o 
  -2  -6   1     1034.21      936.58     18.80 o 
  -1  -6   1      132.16      117.51      5.40 o 
   0  -6   1       25.95       28.49      3.26 o 
   1  -6   1     1163.11     1133.39     18.89 o 
   2  -6   1      190.55      153.84      6.23 o 
   3  -6   1     3767.78     3495.47     48.90 o 
   4  -6   1     1034.70      945.60     21.44 o 
   5  -6   1     2534.30     2531.06     45.12 o 
   6  -6   1      519.68      491.50     15.72 o 
   7  -6   1      116.05      122.06      6.13 o 
   8  -6   1      392.47      389.03     16.29 o 
   9  -6   1      396.77      387.15     19.90 o 
  10  -6   1      179.85      198.97     32.12 o 
  11  -6   1        0.87       -1.10     12.14 o 
 -10  -5   1       67.29       86.19     17.40 o 
  -9  -5   1      112.59       68.74     15.17 o 
  -8  -5   1       34.65       30.88      9.44 o 
  -7  -5   1        8.51        2.32      3.89 o 
  -6  -5   1       35.01       13.32      6.28 o 
  -5  -5   1      496.42      459.23     21.31 o 
  -4  -5   1      228.00      296.45     13.72 o 
  -3  -5   1      262.09      228.14      7.20 o 
  -2  -5   1      308.12      278.14      7.30 o 
  -1  -5   1     2161.02     1983.74     27.04 o 
   0  -5   1     2148.41     2047.07     29.45 o 
   1  -5   1     1027.28      964.04     15.94 o 
   2  -5   1     2422.21     2313.30     31.49 o 
   3  -5   1        1.92        1.98      3.23 o 
   4  -5   1      250.03      354.79      9.99 o 
   5  -5   1     1462.15     1367.31     24.03 o 
   6  -5   1      277.98      273.23      8.07 o 
   7  -5   1      526.61      480.63     17.34 o 
   8  -5   1      462.42      473.44     17.02 o 
   9  -5   1      410.38      428.11     20.26 o 
  10  -5   1      101.40      110.87     12.52 o 
  11  -5   1       80.01      108.88     15.01 o 
 -11  -4   1        0.81       -3.08     13.25 o 
 -10  -4   1       23.27       16.86     24.27 o 
  -9  -4   1       53.51       70.21     10.97 o 
  -8  -4   1       10.31        2.95      8.84 o 
  -7  -4   1      100.85       92.08      9.68 o 
  -6  -4   1       15.62       15.59      3.93 o 
  -5  -4   1      167.65      194.27      8.14 o 
  -4  -4   1     3713.33     3909.87     58.41 o 
  -3  -4   1     1870.62     1894.42     29.46 o 
  -2  -4   1     1392.32     1572.59     23.14 o 
  -1  -4   1     2623.85     2380.32     30.68 o 
   0  -4   1        0.50       -2.72      1.82 o 
   1  -4   1      856.75      774.81     11.59 o 
   2  -4   1     1128.22     1231.07     19.90 o 
   3  -4   1       18.81        6.40      2.64 o 
   4  -4   1       26.80       35.54      3.65 o 
   5  -4   1     1428.72     1533.65     26.03 o 
   6  -4   1       34.95       48.03      5.09 o 
   7  -4   1       25.58       19.53      4.68 o 
   8  -4   1      216.49      220.86      9.81 o 
   9  -4   1       40.26       44.24      8.80 o 
  10  -4   1       47.74       47.80     12.70 o 
  11  -4   1       10.03       12.81     12.14 o 
  12  -4   1        5.60       -7.42     16.86 o 
 -11  -3   1       97.05      111.34     16.67 o 
 -10  -3   1      107.12      105.21     15.01 o 
  -9  -3   1      223.74      232.11     21.33 o 
  -8  -3   1      196.90      169.57     16.45 o 
  -7  -3   1       64.35       52.82      7.66 o 
  -6  -3   1      214.42      211.51      9.87 o 
  -5  -3   1     1207.84     1245.78     21.23 o 
  -4  -3   1      150.80      200.62      7.32 o 
  -3  -3   1        3.31        0.13      2.53 o 
  -2  -3   1     7588.39     8191.55     98.08 o 
  -1  -3   1     1458.22     1480.98     19.50 o 
   0  -3   1       56.40       42.81      2.42 o 
   1  -3   1      173.16      231.33      5.39 o 
   2  -3   1      249.76      245.25      5.77 o 
   3  -3   1      914.43      958.59     16.51 o 
   4  -3   1      190.49      175.45      5.95 o 
   5  -3   1       29.96       24.78      3.45 o 
   6  -3   1      235.82      195.62      7.45 o 
   7  -3   1        4.98        3.15      3.69 o 
   8  -3   1       46.92       38.36      5.36 o 
   9  -3   1       26.04       41.24      8.25 o 
  10  -3   1       15.62       16.98      9.98 o 
  11  -3   1       20.40       19.48     10.24 o 
 -11  -2   1       71.37       64.83     15.51 o 
 -10  -2   1      152.69      161.09     18.58 o 
  -9  -2   1      481.23      533.73     27.75 o 
  -8  -2   1       44.93       47.35      6.65 o 
  -7  -2   1      801.18      827.45     20.59 o 
  -6  -2   1      677.91      657.21     23.59 o 
  -5  -2   1     1804.34     1896.21     36.67 o 
  -4  -2   1     2332.02     2380.50     35.21 o 
  -3  -2   1      937.31     1067.99     19.11 o 
  -2  -2   1    10313.97    10226.87    141.29 o 
  -1  -2   1      669.81      656.64     18.10 o 
   1  -2   1     3939.36     3263.73    103.50 o 
   2  -2   1       54.06       32.13      2.83 o 
   3  -2   1      109.69       76.81      3.48 o 
   4  -2   1     1731.10     1667.20     29.89 o 
   5  -2   1      232.41      301.49     18.30 o 
   6  -2   1      622.15      669.82     20.42 o 
   7  -2   1       40.35       27.58     10.51 o 
   8  -2   1      543.56      557.60     14.41 o 
   9  -2   1       40.81       32.13      7.83 o 
  10  -2   1      101.37      109.57     11.48 o 
  11  -2   1       44.58       57.73     16.79 o 
 -11  -1   1       81.10       75.46     12.87 o 
 -10  -1   1      184.93      190.03     13.21 o 
  -9  -1   1      218.30      191.00     18.64 o 
  -8  -1   1      685.36      741.85     29.27 o 
  -7  -1   1       10.72        3.10      6.57 o 
  -6  -1   1       69.74       93.91     15.17 o 
  -5  -1   1      320.26      270.67     13.72 o 
  -4  -1   1      391.83      428.82     16.52 o 
  -3  -1   1      242.86      234.18     10.69 o 
  -2  -1   1     7467.73     7241.05    139.61 o 
   2  -1   1       60.71       79.45      3.82 o 
   3  -1   1      570.78      551.02     10.92 o 
   4  -1   1     4536.27     4619.69     92.70 o 
   5  -1   1       99.48      108.42      7.17 o 
   6  -1   1      452.17      424.79     15.28 o 
   7  -1   1      209.87      220.81     10.69 o 
   8  -1   1      678.17      659.74     27.15 o 
   9  -1   1       15.80        7.66      7.17 o 
  10  -1   1        8.53       -4.53     13.40 o 
  11  -1   1       15.45       33.40     10.44 o 
 -11   0   1        2.03       10.57      8.59 o 
 -10   0   1       27.69       28.24      7.93 o 
  -9   0   1      124.26       93.05     24.95 o 
  -8   0   1        0.12        6.29      8.09 o 
  -7   0   1      100.60       89.39     10.79 o 
  -6   0   1       27.09       34.39      6.09 o 
  -5   0   1     1117.09     1175.57     34.66 o 
  -4   0   1      625.60      675.18     21.08 o 
  -3   0   1     1652.30     1713.30     68.10 o 
   2   0   1      673.77      697.24     13.41 o 
   3   0   1        2.93       11.04      2.23 o 
   4   0   1       11.35       16.97      2.87 o 
   5   0   1      225.62      277.17     14.71 o 
   6   0   1       42.31       38.44      5.17 o 
   7   0   1      181.52      188.11      8.64 o 
   8   0   1       97.43      116.03     11.09 o 
   9   0   1      225.82      253.50     14.43 o 
  10   0   1      120.52      124.82     12.63 o 
  11   0   1       55.57       44.40      9.84 o 
 -11   1   1       44.02       41.25     12.12 o 
 -10   1   1      174.55      145.64     31.69 o 
  -9   1   1      394.01      447.04     43.83 o 
  -8   1   1     1434.71     1441.57     77.54 o 
  -7   1   1     1297.42     1363.33     41.15 o 
  -6   1   1     1380.07     1381.19     40.52 o 
  -5   1   1      630.55      783.45     24.68 o 
  -2   1   1     2246.39     1894.00     66.75 o 
   1   1   1     1980.89     1810.91     83.35 o 
   2   1   1    19094.80    19833.69    271.60 o 
   3   1   1      670.99      573.29     11.06 o 
   4   1   1      474.83      490.53     10.17 o 
   5   1   1      205.79      170.40      7.54 o 
   6   1   1      283.74      313.31     10.91 o 
   7   1   1      368.29      363.12     17.91 o 
   8   1   1      318.93      328.93     14.92 o 
   9   1   1      173.59      184.87     11.42 o 
  10   1   1      283.27      252.54     16.55 o 
  11   1   1        1.19        5.96     10.70 o 
 -12   2   1       40.66       40.90     11.13 o 
 -11   2   1        4.00        9.44     25.62 o 
 -10   2   1       64.01       51.24     26.97 o 
  -9   2   1      155.75      222.51     34.39 o 
  -8   2   1      228.79      283.19     35.06 o 
  -7   2   1     1314.00     1260.15     30.14 o 
  -6   2   1     1550.49     1538.32     35.01 o 
  -5   2   1       92.79      103.59      6.20 o 
  -4   2   1     2440.14     2498.81     60.79 o 
  -3   2   1     1639.01     1873.71     46.72 o 
  -2   2   1     6820.95     6555.26    142.87 o 
  -1   2   1     4812.92     3615.27    136.20 o 
   1   2   1     9307.60     8294.82     98.88 o 
   2   2   1    40666.94    41952.69    499.82 o 
   3   2   1     3920.08     4391.80     63.67 o 
   4   2   1     3108.40     3125.39     47.26 o 
   5   2   1      901.95      920.72     14.98 o 
   6   2   1      702.00      663.70     16.19 o 
   7   2   1      323.11      334.02     13.35 o 
   8   2   1       60.18       60.74      9.37 o 
   9   2   1      561.82      566.03     23.31 o 
  10   2   1      127.35      140.68     14.10 o 
  11   2   1      304.64      313.44     23.82 o 
 -12   3   1        7.66       13.57      9.78 o 
 -11   3   1       42.55       43.07     24.61 o 
 -10   3   1        6.20       33.71     26.30 o 
  -9   3   1       18.54       25.62     21.58 o 
  -8   3   1      119.49      109.17     10.51 o 
  -7   3   1       31.97       35.37      9.44 o 
  -6   3   1      371.87      394.44     20.90 o 
  -5   3   1       15.04       10.79      6.07 o 
  -4   3   1      150.48      147.42      5.77 o 
  -3   3   1      167.04      174.78      6.37 o 
  -2   3   1      946.79      913.28     15.59 o 
  -1   3   1      352.42      258.70      5.42 o 
   0   3   1     1167.43     1283.11     19.71 o 
   1   3   1    17032.38    17473.53    221.17 o 
   2   3   1     7375.26     7681.80    109.22 o 
   3   3   1        9.22       30.69      3.93 o 
   4   3   1      331.89      333.61      9.74 o 
   5   3   1      160.38      152.33      7.04 o 
   6   3   1        6.98        7.26      4.90 o 
   7   3   1       45.27       40.09      8.02 o 
   8   3   1      126.84      114.72     11.29 o 
   9   3   1      112.53      108.31     17.90 o 
  10   3   1      108.45      116.40     33.16 o 
  11   3   1       31.58       37.64     14.69 o 
 -12   4   1       39.47       32.41     13.82 o 
 -11   4   1       34.49       51.80     10.24 o 
 -10   4   1       19.09       32.77      7.76 o 
  -9   4   1        8.68       30.34     21.58 o 
  -8   4   1      251.58      252.18     21.91 o 
  -7   4   1      243.55      248.71     16.18 o 
  -6   4   1      389.73      377.08     12.36 o 
  -5   4   1      705.52      662.80     12.97 o 
  -4   4   1     1153.40     1280.86     26.02 o 
  -3   4   1     2828.19     2820.02     46.70 o 
  -2   4   1     4023.00     4207.64     55.91 o 
  -1   4   1       30.13        8.18      2.08 o 
   0   4   1       42.00       49.27      3.38 o 
   1   4   1      183.18      193.80      5.32 o 
   2   4   1     4557.94     4702.64     62.61 o 
   3   4   1     1561.74     1557.62     29.85 o 
   4   4   1     6773.90     6465.99    102.40 o 
   5   4   1      718.70      708.12     14.91 o 
   6   4   1      338.81      359.23     12.52 o 
   7   4   1       14.72        7.08      3.88 o 
   8   4   1       44.05       36.02      9.45 o 
   9   4   1       26.58       16.66     10.12 o 
  10   4   1        6.38       -3.10     13.43 o 
 -12   5   1      112.70      104.94     14.30 o 
 -11   5   1      104.70      117.88     13.35 o 
 -10   5   1      334.16      315.39     16.93 o 
  -9   5   1      145.84      131.00     10.90 o 
  -8   5   1      410.02      421.46     14.79 o 
  -7   5   1       47.08       44.93      8.00 o 
  -6   5   1     1321.45     1255.56     31.66 o 
  -5   5   1      175.63      183.35      9.34 o 
  -4   5   1       12.59       -4.64      3.09 o 
  -3   5   1      174.51      236.67      6.68 o 
  -2   5   1        2.51        9.41      3.27 o 
  -1   5   1     6671.04     6893.38     88.19 o 
   0   5   1      394.85      480.64     10.11 o 
   1   5   1     4513.29     4354.51     54.53 o 
   2   5   1     1155.01     1120.25     18.93 o 
   3   5   1     2563.22     2636.43     41.16 o 
   4   5   1     1341.89     1194.61     37.79 o 
   5   5   1      274.80      308.21     13.55 o 
   6   5   1      662.79      665.15     18.84 o 
   7   5   1        1.08        1.86      4.74 o 
   8   5   1       86.95       98.34     12.42 o 
   9   5   1      206.31      194.69     21.12 o 
  10   5   1       75.13       77.54     24.95 o 
 -12   6   1        1.24        0.67     16.18 o 
 -11   6   1       42.18       37.98     11.62 o 
 -10   6   1       39.22       48.11     10.45 o 
  -9   6   1      282.93      282.50     18.12 o 
  -8   6   1       91.40      112.47      9.38 o 
  -7   6   1      172.85      172.27     15.34 o 
  -6   6   1      179.83      193.63     16.64 o 
  -5   6   1      378.98      365.38     11.69 o 
  -4   6   1       17.05       27.18      3.72 o 
  -3   6   1      358.58      298.86     12.67 o 
  -2   6   1     2096.15     2361.27     33.77 o 
  -1   6   1      585.13      682.96     13.19 o 
   0   6   1      845.19      889.81     16.07 o 
   1   6   1      653.23      656.82     13.52 o 
   2   6   1     2025.58     2134.91     35.64 o 
   3   6   1       86.28       60.74      5.78 o 
   4   6   1        4.23       -2.75      4.06 o 
   5   6   1      109.62      132.57     11.35 o 
   6   6   1       35.51       19.74      6.04 o 
   7   6   1       28.38       36.65      9.55 o 
   8   6   1        3.38        9.12     17.19 o 
   9   6   1      216.53      215.76     32.36 o 
  10   6   1        1.40        3.37     19.55 o 
 -11   7   1       71.97       68.02     14.01 o 
 -10   7   1       83.34       85.47     12.00 o 
  -9   7   1       36.37        7.15      9.02 o 
  -8   7   1      200.46      197.32     13.34 o 
  -7   7   1       47.95       36.15      5.29 o 
  -6   7   1      210.19      191.17      9.07 o 
  -5   7   1      199.53      183.11      9.27 o 
  -4   7   1      427.76      404.00     11.16 o 
  -3   7   1      163.48      189.56      7.85 o 
  -2   7   1      320.63      375.52      9.53 o 
  -1   7   1      446.04      504.71     11.53 o 
   0   7   1      353.22      343.95      9.47 o 
   1   7   1      135.07      120.49      5.99 o 
   2   7   1      410.60      463.61     16.18 o 
   3   7   1       11.27       11.84      4.49 o 
   4   7   1        8.24       13.01      6.25 o 
   5   7   1        1.63        3.69      5.24 o 
   6   7   1       44.70       45.69      8.85 o 
   7   7   1       69.23       58.88     11.28 o 
   8   7   1       18.39       33.22     41.13 o 
   9   7   1        0.37      -15.51     20.23 o 
 -11   8   1      115.86      129.74     17.08 o 
 -10   8   1      137.33      136.34     34.05 o 
  -9   8   1      259.52      243.61     17.50 o 
  -8   8   1      119.75      137.06     12.70 o 
  -7   8   1      797.67      793.13     23.26 o 
  -6   8   1      505.37      462.33     18.09 o 
  -5   8   1      845.11      859.89     18.66 o 
  -4   8   1     3293.94     3497.51     57.16 o 
  -3   8   1     2867.95     2940.08     55.18 o 
  -2   8   1      563.35      748.17     16.81 o 
  -1   8   1       91.42       80.83      6.77 o 
   0   8   1      153.22      153.77      7.15 o 
   1   8   1     2518.50     2611.79     41.82 o 
   2   8   1      157.36      154.27      9.09 o 
   3   8   1      187.25      183.75      9.33 o 
   4   8   1      326.69      300.73     12.07 o 
   5   8   1      359.59      418.41     18.40 o 
   6   8   1       47.94       57.98      9.99 o 
   7   8   1       61.66       83.69     27.31 o 
   8   8   1      117.29       53.94     23.60 o 
   9   8   1        0.30        8.77     24.27 o 
 -11   9   1       74.70       70.80     21.58 o 
 -10   9   1       44.50       65.36     14.88 o 
  -9   9   1       12.34        9.17     11.20 o 
  -8   9   1        2.25       -2.53      6.49 o 
  -7   9   1      194.65      175.37      8.75 o 
  -6   9   1      192.66      179.59      9.79 o 
  -5   9   1     1992.05     1979.13     35.36 o 
  -4   9   1     2508.36     2720.07     47.41 o 
  -3   9   1      327.97      345.66     11.97 o 
  -2   9   1      173.57      181.76      7.59 o 
  -1   9   1      544.67      543.02     14.84 o 
   0   9   1        8.30       -5.60      3.74 o 
   1   9   1     1645.68     1672.09     30.18 o 
   2   9   1        2.49       -5.19      5.27 o 
   3   9   1      134.00      119.38     10.33 o 
   4   9   1      176.76      219.79     19.75 o 
   5   9   1      232.55      239.26     39.87 o 
   6   9   1      361.99      338.78     26.78 o 
   7   9   1       85.54      104.22     18.30 o 
   8   9   1        2.45      -28.32     20.23 o 
 -11  10   1       39.59       43.83     20.90 o 
 -10  10   1        0.67       -8.09     15.51 o 
  -9  10   1        8.60        4.46     11.67 o 
  -8  10   1       25.31       23.97      8.26 o 
  -7  10   1       39.28       26.43      7.02 o 
  -6  10   1        6.77       -5.40      5.29 o 
  -5  10   1        0.06       -8.68      5.79 o 
  -4  10   1       34.75       20.56      5.94 o 
  -3  10   1       10.16        5.15      5.03 o 
  -2  10   1      297.11      273.64     12.21 o 
  -1  10   1        2.72       -5.52      3.68 o 
   0  10   1      561.67      562.19     17.56 o 
   1  10   1        0.30       -6.15      4.10 o 
   2  10   1     1337.16     1357.28     38.35 o 
   3  10   1        4.26        2.96      7.79 o 
   4  10   1       11.34        5.19      8.41 o 
   5  10   1       30.64       23.77     14.57 o 
   6  10   1       99.71       75.22     17.87 o 
   7  10   1        1.02        7.81     14.71 o 
   8  10   1        4.18      -23.60     24.27 o 
 -10  11   1        3.03       14.16     18.88 o 
  -9  11   1       74.69       93.72     24.27 o 
  -8  11   1        0.34        4.27     10.53 o 
  -7  11   1       45.52       54.24      8.15 o 
  -6  11   1       42.61       38.28      7.83 o 
  -5  11   1      173.22      152.69      9.91 o 
  -4  11   1       16.99        9.84      5.95 o 
  -3  11   1      368.50      386.75     19.04 o 
  -2  11   1       30.15       35.34      5.67 o 
  -1  11   1      924.93      928.37     24.82 o 
   0  11   1        7.50       -7.22      4.82 o 
   1  11   1      149.99      141.05     12.06 o 
   2  11   1      208.14      229.93     24.07 o 
   3  11   1       19.14       17.44     11.30 o 
   4  11   1       28.47       14.27     14.54 o 
   5  11   1        0.77      -10.54     13.73 o 
   6  11   1       36.07       21.94     17.16 o 
   7  11   1        7.58        1.34     15.84 o 
 -10  12   1        0.47       -0.67     21.58 o 
  -9  12   1       66.40       55.29     24.27 o 
  -8  12   1      143.98      173.24     20.89 o 
  -7  12   1      170.83      215.99     14.44 o 
  -6  12   1       85.25      126.14     12.77 o 
  -5  12   1        1.07        3.35      7.33 o 
  -4  12   1      265.82      262.25     14.88 o 
  -3  12   1      274.10      280.98     24.82 o 
  -2  12   1      601.81      679.30     19.33 o 
  -1  12   1     1490.41     1479.61     34.57 o 
   0  12   1      439.56      475.93     31.65 o 
   1  12   1       10.48        8.70      7.34 o 
   2  12   1      629.69      625.12     39.49 o 
   3  12   1      236.39      265.13     27.86 o 
   4  12   1      182.98      202.19     25.82 o 
   5  12   1      149.83      173.98     25.05 o 
   6  12   1       88.22      107.34     22.83 o 
   7  12   1       12.56       18.73     18.47 o 
 -10  13   1        0.38       -7.42     21.58 o 
  -9  13   1       89.75       74.17     28.32 o 
  -8  13   1       45.29       52.68     19.89 o 
  -7  13   1       14.19        8.51      8.78 o 
  -6  13   1      161.96      155.26     13.21 o 
  -5  13   1       21.19       14.64      8.42 o 
  -4  13   1      139.27      126.40     18.00 o 
  -3  13   1      127.58      128.35     13.92 o 
  -2  13   1      631.47      611.46     22.51 o 
  -1  13   1      340.90      361.93     23.84 o 
   0  13   1       72.15       78.33     11.21 o 
   1  13   1       15.61        9.19      8.16 o 
   2  13   1      113.30      150.16     32.70 o 
   3  13   1       14.02        6.26     16.19 o 
   4  13   1      100.99       66.97     21.68 o 
   5  13   1       11.44       -0.36     16.96 o 
   6  13   1       21.45       21.56     20.35 o 
  -9  14   1       30.12       20.23     26.30 o 
  -8  14   1        3.48        6.66     16.52 o 
  -7  14   1       22.48       11.81      9.89 o 
  -6  14   1        0.20       -8.40      8.43 o 
  -5  14   1       24.41       11.88      9.23 o 
  -4  14   1       12.46       20.42      9.32 o 
  -3  14   1       21.05        9.72      8.72 o 
  -2  14   1       72.22       42.16      8.81 o 
  -1  14   1       30.23       42.87     11.46 o 
   0  14   1       89.57       81.71     18.21 o 
   1  14   1        3.43        6.10     12.14 o 
   2  14   1        3.82      -17.53     20.90 o 
   3  14   1        0.00        6.30     17.82 o 
   4  14   1        7.26        7.06     17.65 o 
   5  14   1        6.36       -7.08     22.25 o 
  -8  15   1       16.09       19.55     20.90 o 
  -7  15   1       48.18       62.46     21.90 o 
  -6  15   1       34.75       35.03     11.04 o 
  -5  15   1       30.49       28.67     11.29 o 
  -4  15   1      116.47      145.05     17.20 o 
  -3  15   1       77.28       74.34     13.69 o 
  -2  15   1      371.66      399.68     23.19 o 
  -1  15   1       66.82       83.50     28.66 o 
   0  15   1       32.36       31.75     11.67 o 
   1  15   1       21.00       15.91      9.94 o 
   2  15   1       19.97        3.37     22.92 o 
   3  15   1       37.89       63.38     33.04 o 
   4  15   1       56.71       46.52     31.02 o 
  -7  16   1        5.28      -19.77     14.37 o 
  -6  16   1       35.98       27.32     16.32 o 
  -5  16   1       14.96       20.92     19.22 o 
  -4  16   1      112.75       88.04     23.12 o 
  -3  16   1      330.59      309.30     48.21 o 
  -2  16   1      253.57      234.87     30.73 o 
  -1  16   1       56.18       64.05     33.04 o 
   0  16   1       33.99       46.94     12.81 o 
   1  16   1       37.19       84.96     33.04 o 
   2  16   1       56.89       -2.02     26.30 o 
   3  16   1       59.95       74.17     37.08 o 
  -6  17   1       11.31        2.21     27.98 o 
  -5  17   1        0.17      -21.07     20.56 o 
  -4  17   1        1.03      -11.80     19.07 o 
  -3  17   1        5.68       25.27     21.39 o 
  -2  17   1       35.75       32.59     36.07 o 
  -1  17   1        4.14       13.86     19.68 o 
   0  17   1        0.51      -15.51     26.30 o 
   1  17   1       21.48       27.64     31.69 o 
  -4  18   1       21.03       11.46     33.71 o 
  -3  18   1       59.06       70.12     38.43 o 
  -2  18   1        4.19       -0.67     28.99 o 
   1 -18   2        9.21       31.87     23.51 o 
   2 -18   2      137.34      207.52     49.90 o 
   3 -18   2      285.38      381.00    133.17 o 
   4 -18   2       61.52      101.81     39.11 o 
  -2 -17   2        0.59       -2.02     33.04 o 
  -1 -17   2        4.08        3.69     20.73 o 
   0 -17   2       37.40       39.91     23.07 o 
   1 -17   2       21.11       10.47     20.96 o 
   2 -17   2       91.01      163.08     29.80 o 
   3 -17   2        8.99        7.27     19.78 o 
   4 -17   2       18.73       31.68     20.54 o 
   5 -17   2       32.02        7.67     19.27 o 
   6 -17   2       25.52       26.10     21.92 o 
  -3 -16   2        8.89       -4.76     19.89 o 
  -2 -16   2        1.57       -4.26     19.53 o 
  -1 -16   2        4.24      -11.63      9.18 o 
   0 -16   2        8.29       11.50     13.20 o 
   1 -16   2        4.86       14.50      9.89 o 
   2 -16   2       40.59       10.96     17.56 o 
   3 -16   2        0.06        7.56     17.47 o 
   4 -16   2        6.51       18.84     18.24 o 
   5 -16   2        1.48       -6.81     17.82 o 
   6 -16   2        2.79        5.00     18.98 o 
   7 -16   2        1.12       -2.51     15.09 o 
  -4 -15   2       62.95       95.45     26.20 o 
  -3 -15   2        4.58       17.78     20.55 o 
  -2 -15   2        1.24       -0.41     17.40 o 
  -1 -15   2       26.46        8.42      8.81 o 
   0 -15   2        0.37        5.96      9.56 o 
   1 -15   2       75.75       93.08     13.35 o 
   2 -15   2      167.93      172.02     16.51 o 
   3 -15   2       77.07       48.45     14.33 o 
   4 -15   2      153.35      150.34     14.52 o 
   5 -15   2        0.58       -1.53      9.22 o 
   6 -15   2        0.48       -9.63      9.71 o 
   7 -15   2       54.32       57.48     12.54 o 
   8 -15   2       41.30       25.51     13.85 o 
  -5 -14   2       63.65       42.23     20.57 o 
  -4 -14   2       68.77       73.30     22.52 o 
  -3 -14   2      139.09      169.28     25.90 o 
  -2 -14   2       59.19       78.12     17.85 o 
  -1 -14   2      150.70      194.68     21.89 o 
   0 -14   2       45.73       54.24     10.62 o 
   1 -14   2       14.31        0.86      8.19 o 
   2 -14   2       77.37       88.53      9.38 o 
   3 -14   2      124.04      134.98     13.04 o 
   4 -14   2       64.98       89.08     11.68 o 
   5 -14   2        8.66       14.56      9.73 o 
   6 -14   2       54.08       46.08     10.75 o 
   7 -14   2       30.96       31.08     10.31 o 
   8 -14   2       93.61      108.61     15.28 o 
   9 -14   2       23.85       24.11     17.28 o 
  -6 -13   2        0.06       12.53     17.87 o 
  -5 -13   2        3.91       -2.58     16.36 o 
  -4 -13   2       30.51       22.32     18.04 o 
  -3 -13   2       66.40       56.89     19.48 o 
  -2 -13   2       33.96       32.17     16.92 o 
  -1 -13   2       71.94       96.48     11.26 o 
   0 -13   2       23.85       30.99      8.35 o 
   1 -13   2       30.84       20.46      8.09 o 
   2 -13   2       67.22       51.78      9.82 o 
   3 -13   2        0.12      -10.18      6.78 o 
   4 -13   2       58.11       51.98     13.24 o 
   5 -13   2      166.28      174.37     14.02 o 
   6 -13   2        4.67        3.33      8.43 o 
   7 -13   2        0.67       -9.22      9.96 o 
   8 -13   2      131.30      106.57     14.06 o 
   9 -13   2       43.85       45.65     17.53 o 
  -7 -12   2       31.38       -1.81     16.82 o 
  -6 -12   2       94.98      126.96     53.27 o 
  -5 -12   2       34.55       34.24     17.33 o 
  -4 -12   2       31.94       64.33     18.24 o 
  -3 -12   2      126.98       90.57     19.87 o 
  -2 -12   2        0.86       -2.05     16.52 o 
  -1 -12   2       54.23       69.62     11.40 o 
   0 -12   2      374.54      337.90     21.99 o 
   1 -12   2        0.64       -2.06      4.99 o 
   2 -12   2        0.90       -7.26      4.84 o 
   3 -12   2        5.47       -3.22      6.52 o 
   4 -12   2       19.43       13.88      7.65 o 
   5 -12   2       15.78       25.26      9.53 o 
   6 -12   2       55.78       65.40     10.07 o 
   7 -12   2       69.40       75.67     10.74 o 
   8 -12   2        6.42        8.72      9.96 o 
   9 -12   2      302.56      292.89     24.62 o 
  10 -12   2       16.45       10.79     22.25 o 
  -8 -11   2       37.97       56.64     31.02 o 
  -7 -11   2       94.33       99.91     19.09 o 
  -6 -11   2      107.74      110.95     19.44 o 
  -5 -11   2      353.11      330.82     44.50 o 
  -4 -11   2      710.02      795.49     42.57 o 
  -3 -11   2       22.58       20.37     11.41 o 
  -2 -11   2      480.13      483.95     26.82 o 
  -1 -11   2     1316.38     1445.29     32.74 o 
   0 -11   2     1401.01     1515.25     31.69 o 
   1 -11   2      642.74      597.22     16.43 o 
   2 -11   2      221.64      207.97     12.40 o 
   3 -11   2      324.88      331.70     13.27 o 
   4 -11   2      928.11      928.76     25.02 o 
   5 -11   2     1010.05      965.47     23.81 o 
   6 -11   2        1.56        1.47      6.54 o 
   7 -11   2      285.78      265.37     14.65 o 
   8 -11   2       10.96       17.79      9.58 o 
   9 -11   2       37.76       26.01     12.95 o 
  10 -11   2       40.79       38.43     21.58 o 
  -8 -10   2       13.33       -9.44     22.92 o 
  -7 -10   2        0.29        3.88     13.28 o 
  -6 -10   2       79.76       81.91     16.85 o 
  -5 -10   2        2.67       23.92     19.22 o 
  -4 -10   2      246.87      218.28     20.39 o 
  -3 -10   2      163.87      151.23     10.68 o 
  -2 -10   2       17.04        1.59      4.50 o 
  -1 -10   2     2314.53     2269.68     38.93 o 
   0 -10   2     1165.44     1211.23     26.17 o 
   1 -10   2      327.15      306.94     16.43 o 
   2 -10   2       12.27       10.89      4.24 o 
   3 -10   2      141.50      134.10      8.10 o 
   4 -10   2      227.83      234.20     10.95 o 
   5 -10   2      593.52      630.20     19.25 o 
   6 -10   2     1236.66     1234.00     26.71 o 
   7 -10   2       33.52       35.22      6.83 o 
   8 -10   2        4.59       -5.26      7.51 o 
   9 -10   2        7.05       14.83     16.86 o 
  10 -10   2       27.10       51.24     22.25 o 
  11 -10   2       28.78       33.71     22.92 o 
  -9  -9   2        0.03        3.37     23.60 o 
  -8  -9   2       24.35       27.64     22.92 o 
  -7  -9   2       73.71       56.76     14.90 o 
  -6  -9   2       77.46       76.13     21.24 o 
  -5  -9   2      890.67      836.21     33.15 o 
  -4  -9   2       29.49       19.83      6.61 o 
  -3  -9   2       43.88       35.04      8.83 o 
  -2  -9   2      187.91      138.35      7.45 o 
  -1  -9   2      630.96      619.07     15.39 o 
   0  -9   2      111.34      104.71     11.21 o 
   1  -9   2       77.48       91.69      8.25 o 
   2  -9   2        0.78       -3.46      4.71 o 
   3  -9   2      295.78      315.79     10.85 o 
   4  -9   2      399.19      408.19     13.25 o 
   5  -9   2        7.49        5.18      5.12 o 
   6  -9   2       49.84       42.71      6.27 o 
   7  -9   2        0.20       -6.93      6.56 o 
   8  -9   2        0.19        4.52      6.77 o 
   9  -9   2       30.55        9.14     11.83 o 
  10  -9   2        3.28       -8.09     16.18 o 
  11  -9   2        2.50       -2.02     16.86 o 
  -9  -8   2       64.23       49.90     24.95 o 
  -8  -8   2       51.87       50.57     23.60 o 
  -7  -8   2      202.13      177.41     17.34 o 
  -6  -8   2        1.30        8.67      9.12 o 
  -5  -8   2       66.72       54.66      8.18 o 
  -4  -8   2      262.49      282.95     16.97 o 
  -3  -8   2     1183.22     1155.57     24.51 o 
  -2  -8   2      112.53      101.90      5.74 o 
  -1  -8   2     1912.35     1842.50     31.25 o 
   0  -8   2     2263.92     2180.97     35.97 o 
   1  -8   2       90.51      112.30      7.73 o 
   2  -8   2     1899.92     1879.56     31.15 o 
   3  -8   2     1108.38     1185.65     22.19 o 
   4  -8   2      109.16      102.78      6.81 o 
   5  -8   2      613.95      583.30     15.73 o 
   6  -8   2      802.51      846.02     22.70 o 
   7  -8   2       84.07       88.69      7.59 o 
   8  -8   2      267.01      274.86     13.33 o 
   9  -8   2      148.66      148.97     15.81 o 
  10  -8   2      130.29      122.17     20.90 o 
  11  -8   2        9.83       -2.70     16.86 o 
 -10  -7   2       27.14       12.81     20.90 o 
  -9  -7   2      122.85       74.17     24.27 o 
  -8  -7   2      250.91      282.79     24.05 o 
  -7  -7   2       46.86       47.46      7.63 o 
  -6  -7   2        0.69       -7.91      5.28 o 
  -5  -7   2        2.00        7.75      5.36 o 
  -4  -7   2      500.85      469.36     13.32 o 
  -3  -7   2      233.29      238.78      8.95 o 
  -2  -7   2     1222.44     1260.05     24.34 o 
  -1  -7   2      182.94      180.17     10.11 o 
   0  -7   2      354.45      327.53      9.19 o 
   1  -7   2     1084.28     1096.11     18.22 o 
   2  -7   2     3818.10     4071.21     57.52 o 
   3  -7   2     1683.97     1790.65     30.09 o 
   4  -7   2      702.32      709.64     16.14 o 
   5  -7   2      736.11      768.48     27.02 o 
   6  -7   2      730.38      753.66     18.44 o 
   7  -7   2     1301.90     1261.21     28.86 o 
   8  -7   2      376.59      377.96     13.38 o 
   9  -7   2      314.80      356.55     30.86 o 
  10  -7   2      178.37      177.47     22.25 o 
  11  -7   2        0.46        5.71     14.50 o 
 -10  -6   2        1.46       53.27     21.58 o 
  -9  -6   2        0.99       -9.52     11.66 o 
  -8  -6   2      123.36      107.58     16.19 o 
  -7  -6   2       61.81       38.46      5.98 o 
  -6  -6   2      178.67      212.37     10.05 o 
  -5  -6   2       30.72       19.11      5.04 o 
  -4  -6   2       11.69        5.69      3.70 o 
  -3  -6   2     2553.54     2613.75     40.87 o 
  -2  -6   2        3.73        4.74      2.62 o 
  -1  -6   2     1030.35     1053.72     17.94 o 
   0  -6   2     1232.01     1271.62     20.72 o 
   1  -6   2     3273.61     3302.52     42.89 o 
   2  -6   2     1061.01     1048.89     18.84 o 
   3  -6   2      412.86      404.65     10.16 o 
   4  -6   2        0.89       -4.49      3.54 o 
   5  -6   2       77.45       78.96      6.05 o 
   6  -6   2       57.58       46.22      6.94 o 
   7  -6   2       68.24       82.72      9.75 o 
   8  -6   2      270.07      273.04     14.17 o 
   9  -6   2       69.14       52.84     11.38 o 
  10  -6   2        0.87        2.98      9.30 o 
  11  -6   2        2.93       -2.37     11.67 o 
 -10  -5   2      164.01      215.48     21.69 o 
  -9  -5   2       13.13       19.65     11.50 o 
  -8  -5   2       83.09       96.11     11.20 o 
  -7  -5   2        1.58        1.26      6.54 o 
  -6  -5   2       44.07       42.13      6.15 o 
  -5  -5   2       96.25       67.94      6.99 o 
  -4  -5   2      613.07      643.81     14.89 o 
  -3  -5   2      139.59      118.89      7.69 o 
  -2  -5   2      423.35      428.30     10.82 o 
  -1  -5   2      186.95      241.91      6.26 o 
   0  -5   2      947.00      939.98     14.97 o 
   1  -5   2       16.84        9.71      2.42 o 
   2  -5   2      228.14      187.62      6.93 o 
   3  -5   2      855.85      872.70     16.40 o 
   4  -5   2        8.15       17.54      4.01 o 
   5  -5   2      349.98      349.17      9.77 o 
   6  -5   2      189.80      189.05      8.03 o 
   7  -5   2       48.13       47.61      6.51 o 
   8  -5   2       97.87       80.32      8.76 o 
   9  -5   2       14.36       18.75      9.30 o 
  10  -5   2       48.93       54.98     10.93 o 
  11  -5   2        1.20      -14.97      9.98 o 
 -11  -4   2       73.40       71.86     15.84 o 
 -10  -4   2       85.33       57.13     13.91 o 
  -9  -4   2      174.83      189.15     14.12 o 
  -8  -4   2      381.69      456.76     21.84 o 
  -7  -4   2      256.49      263.49     13.61 o 
  -6  -4   2      979.33      985.57     18.23 o 
  -5  -4   2       53.61       58.18      5.17 o 
  -4  -4   2      895.55      826.75     17.71 o 
  -3  -4   2      742.64      737.98     13.54 o 
  -2  -4   2       15.52       20.57      4.11 o 
  -1  -4   2     7433.39     8134.57     96.79 o 
   0  -4   2     7692.63     8268.13     97.53 o 
   1  -4   2     1840.76     1751.55     23.58 o 
   2  -4   2      159.94      222.67      6.55 o 
   3  -4   2     2539.97     2790.97     39.66 o 
   4  -4   2     1928.50     1793.68     27.70 o 
   5  -4   2      253.57      297.01      9.79 o 
   6  -4   2      624.67      759.10     14.37 o 
   7  -4   2      754.99      765.65     18.85 o 
   8  -4   2      840.62      821.74     23.19 o 
   9  -4   2      379.71      336.76     18.00 o 
  10  -4   2       95.33      103.77     18.74 o 
  11  -4   2       33.04       34.79     12.57 o 
 -11  -3   2       36.70       14.14     13.32 o 
 -10  -3   2        0.60        2.83     10.72 o 
  -9  -3   2       94.87       89.34     10.66 o 
  -8  -3   2       32.37       42.94      8.21 o 
  -7  -3   2      495.03      507.17     18.39 o 
  -6  -3   2      509.18      475.68     14.35 o 
  -5  -3   2       91.43       76.22      6.34 o 
  -4  -3   2        1.70       -5.00      3.33 o 
  -3  -3   2     1207.89     1162.00     21.36 o 
  -2  -3   2        3.69        2.47      1.84 o 
  -1  -3   2       35.15       53.18      2.47 o 
   0  -3   2    11892.53    11961.16    146.74 o 
   1  -3   2    22209.49    22090.80    243.93 o 
   2  -3   2     1566.49     1660.64     21.88 o 
   3  -3   2       34.09       66.08      3.32 o 
   4  -3   2      468.18      465.03     10.81 o 
   5  -3   2      171.05      227.21      6.62 o 
   6  -3   2      454.75      530.13     14.65 o 
   7  -3   2      110.56      117.79      7.14 o 
   8  -3   2       76.10       76.74      7.09 o 
   9  -3   2      621.47      670.59     24.96 o 
  10  -3   2       93.88       83.07     16.40 o 
  11  -3   2       93.95       99.37     14.97 o 
 -11  -2   2       21.53        5.02     10.24 o 
 -10  -2   2        3.87        5.83      8.96 o 
  -9  -2   2       83.76       72.02      9.98 o 
  -8  -2   2       34.00       28.03     11.48 o 
  -7  -2   2        0.51       -1.20      6.80 o 
  -6  -2   2      142.48      137.44     11.66 o 
  -5  -2   2      418.56      380.88     17.28 o 
  -4  -2   2        6.47        6.01      4.96 o 
  -3  -2   2     1341.43     1403.38     23.81 o 
  -2  -2   2      976.75     1053.61     18.55 o 
  -1  -2   2     7049.30     7083.11     91.36 o 
   0  -2   2        0.17        0.76      0.84 o 
   1  -2   2      802.60      797.21     12.99 o 
   2  -2   2        9.24        5.00      2.48 o 
   3  -2   2       14.67        7.96      2.31 o 
   4  -2   2      365.18      337.60      8.47 o 
   5  -2   2       12.00       11.07      2.52 o 
   6  -2   2        9.46        7.58      3.67 o 
   7  -2   2      160.12      181.65      8.16 o 
   8  -2   2       21.92       20.27      5.41 o 
   9  -2   2       43.40       42.44      8.98 o 
  10  -2   2       27.88       35.92      9.99 o 
  11  -2   2       29.79       26.37     12.37 o 
 -11  -1   2       87.81       96.37     12.37 o 
 -10  -1   2      119.91      136.77     10.74 o 
  -9  -1   2      408.82      322.30     35.06 o 
  -8  -1   2      505.48      483.79     21.43 o 
  -7  -1   2     1102.79     1068.74     34.81 o 
  -6  -1   2      428.25      434.16     18.44 o 
  -5  -1   2     1863.15     2056.10     55.39 o 
  -4  -1   2       20.52       75.06      6.73 o 
  -3  -1   2     9744.76     9441.73    222.35 o 
  -2  -1   2     6960.80     7166.56    167.82 o 
  -1  -1   2     2601.19     2490.37     65.08 o 
   1  -1   2     3303.51     1709.64     72.86 o 
   2  -1   2      261.44      272.69      5.26 o 
   3  -1   2        6.26        6.10      1.75 o 
   4  -1   2     3436.62     3435.46     50.41 o 
   5  -1   2      810.03      818.48     13.63 o 
   6  -1   2      249.21      272.49      9.20 o 
   7  -1   2      108.83      102.68     10.32 o 
   8  -1   2       49.69       49.83      9.05 o 
   9  -1   2      138.34      146.44     12.48 o 
  10  -1   2        3.86       -7.61      8.85 o 
  11  -1   2       53.28       37.83     11.80 o 
 -11   0   2      252.61      279.14     41.13 o 
 -10   0   2      276.71      253.52     36.41 o 
  -9   0   2        2.49       16.86     18.88 o 
  -8   0   2      540.15      508.39     42.48 o 
  -7   0   2     1007.52      965.54     55.96 o 
  -6   0   2      364.09      390.40     31.69 o 
  -5   0   2       57.83       14.83     11.46 o 
  -2   0   2      777.26      756.91     42.82 o 
   1   0   2     4725.48     3559.71    257.05 o 
   2   0   2       71.23       67.92      2.71 o 
   3   0   2      472.09      545.13     11.78 o 
   4   0   2     3432.70     3617.48     49.46 o 
   5   0   2      188.11      203.57      6.16 o 
   6   0   2     1320.55     1261.17     28.11 o 
   7   0   2      302.89      342.75     19.27 o 
   8   0   2      170.24      164.60     10.34 o 
   9   0   2        0.79       -2.44      7.87 o 
  10   0   2      126.12      159.39     14.53 o 
  11   0   2       53.70       54.15     12.75 o 
 -11   1   2       89.87       80.91     31.02 o 
 -10   1   2        6.60      -11.46     19.55 o 
  -9   1   2       35.10        9.44     18.88 o 
  -8   1   2       21.29       17.53     16.86 o 
  -7   1   2        4.33       -9.44     12.81 o 
  -6   1   2      285.84      229.92     25.62 o 
  -3   1   2      686.62      674.26     24.95 o 
  -2   1   2     3019.55     2686.92     65.08 o 
  -1   1   2     1414.25      961.37     86.64 o 
   1   1   2     1902.27     1838.93     37.12 o 
   2   1   2    30243.54    31255.31    350.22 o 
   3   1   2       12.06       12.04      2.58 o 
   4   1   2     1359.99     1280.26     22.26 o 
   5   1   2      514.42      478.66     10.37 o 
   6   1   2      374.85      386.80     13.57 o 
   7   1   2       57.89       49.96      8.29 o 
   8   1   2      582.65      551.67     21.50 o 
   9   1   2       14.79        9.83      7.28 o 
  10   1   2       54.17       36.39     21.78 o 
  11   1   2      157.44      156.32     16.81 o 
 -11   2   2       16.93        4.05     25.62 o 
 -10   2   2       10.99       -9.44     18.21 o 
  -9   2   2       65.05       83.61     26.30 o 
  -8   2   2       92.06      117.32     25.62 o 
  -7   2   2      649.75      625.71     46.52 o 
  -5   2   2        2.73        4.05      4.05 o 
  -4   2   2      124.92      123.39      9.44 o 
  -3   2   2        4.16        1.71      2.95 o 
  -2   2   2      427.57      382.67     10.50 o 
  -1   2   2     1003.90      973.94     15.19 o 
   0   2   2     1762.64     2027.82     32.54 o 
   1   2   2     6604.55     6310.04     83.49 o 
   2   2   2      826.41      891.88     13.90 o 
   3   2   2     2208.21     2327.62     33.58 o 
   4   2   2      344.91      335.66      8.78 o 
   5   2   2      132.91      141.04      6.25 o 
   6   2   2      942.22      988.05     17.89 o 
   7   2   2      109.09       97.28      9.93 o 
   8   2   2      147.96      132.87     12.14 o 
   9   2   2      104.04      113.49     12.62 o 
  10   2   2        0.06       -0.23     10.00 o 
  11   2   2        4.92      -17.98     11.98 o 
 -11   3   2        2.96        6.07     26.97 o 
 -10   3   2       63.28       75.52     26.97 o 
  -9   3   2      225.51      203.63     33.04 o 
  -8   3   2      676.64      770.01     55.29 o 
  -7   3   2      495.61      531.28     21.51 o 
  -6   3   2     2189.43     2291.81     81.59 o 
  -5   3   2     1600.21     1522.48     57.31 o 
  -4   3   2     3402.75     3520.50     69.28 o 
  -3   3   2       65.47       70.34      4.24 o 
  -2   3   2       12.54        4.55      1.78 o 
  -1   3   2     1315.47     1336.34     18.02 o 
   0   3   2      293.43      370.04      8.64 o 
   1   3   2      284.61      305.97      8.01 o 
   2   3   2     4180.65     4100.91     60.86 o 
   3   3   2    11046.79    11342.84    158.75 o 
   4   3   2     9005.42     9477.76    123.95 o 
   5   3   2     1268.23     1312.48     22.58 o 
   6   3   2      247.03      223.77      9.80 o 
   7   3   2       15.14        7.30      3.79 o 
   8   3   2      402.51      399.04     19.65 o 
   9   3   2      202.08      204.78     16.04 o 
  10   3   2       67.63       77.93     13.47 o 
  11   3   2      136.43      153.06     28.32 o 
 -12   4   2        8.51       -2.70     12.14 o 
 -11   4   2       11.49        7.42     26.30 o 
 -10   4   2      528.84      445.69     49.90 o 
  -9   4   2       12.28        2.70     18.88 o 
  -8   4   2      675.57      638.49     41.80 o 
  -7   4   2      103.19      106.53     12.81 o 
  -6   4   2      291.38      308.14     20.23 o 
  -5   4   2      187.66      186.33      8.80 o 
  -4   4   2      161.78      136.90      6.30 o 
  -3   4   2      406.61      426.75     12.37 o 
  -2   4   2      934.82     1055.30     16.89 o 
  -1   4   2      304.18      289.32      8.59 o 
   0   4   2      814.41      908.09     14.92 o 
   1   4   2      192.26      183.95      5.34 o 
   2   4   2     9825.88    10674.30    147.77 o 
   3   4   2     3158.55     3489.27     59.39 o 
   4   4   2     2065.62     2140.76     40.14 o 
   5   4   2      752.30      748.15     16.02 o 
   6   4   2      179.40      189.38      8.71 o 
   7   4   2      291.32      310.70     18.93 o 
   8   4   2      161.58      151.57     14.23 o 
   9   4   2      113.57      117.10     13.66 o 
  10   4   2       41.70       71.47     24.27 o 
 -12   5   2       19.17       27.76     22.59 o 
 -11   5   2       26.41       33.40     12.14 o 
 -10   5   2        0.41        5.10      7.31 o 
  -9   5   2       17.86       21.43      7.43 o 
  -8   5   2      150.31      166.58      9.56 o 
  -7   5   2        0.25        0.45      4.67 o 
  -6   5   2       33.28       16.17      5.42 o 
  -5   5   2      344.66      392.71     12.20 o 
  -4   5   2     1213.40     1324.97     25.50 o 
  -3   5   2        2.51        5.01      2.72 o 
  -2   5   2      165.25      128.06      4.43 o 
  -1   5   2      519.51      504.80     10.18 o 
   0   5   2      164.64      161.56      5.77 o 
   1   5   2     1094.21     1162.10     18.07 o 
   2   5   2       50.16       63.19      4.52 o 
   3   5   2     1043.94     1191.03     22.71 o 
   4   5   2     1174.68     1237.03     27.43 o 
   5   5   2      807.25      806.52     23.81 o 
   6   5   2      101.04      115.70      9.61 o 
   7   5   2       64.46       59.67      8.58 o 
   8   5   2        3.42       -6.39     11.66 o 
   9   5   2       45.25       31.44     30.68 o 
  10   5   2        2.07      -12.14     18.88 o 
 -12   6   2      125.98      153.06     22.25 o 
 -11   6   2       67.58       74.77     15.85 o 
 -10   6   2      333.46      341.24     18.35 o 
  -9   6   2        1.46       -2.31      9.76 o 
  -8   6   2      831.42      855.37     25.69 o 
  -7   6   2      131.64      121.16     14.99 o 
  -6   6   2      200.82      212.87      8.24 o 
  -5   6   2      779.02      741.84     17.46 o 
  -4   6   2     3247.10     3287.23     49.17 o 
  -3   6   2      159.30      166.18      6.77 o 
  -2   6   2     1098.37     1079.20     17.97 o 
  -1   6   2      726.47      762.35     14.27 o 
   0   6   2      281.78      287.91     10.29 o 
   1   6   2     5077.63     5384.23     71.37 o 
   2   6   2       96.97       98.93      5.63 o 
   3   6   2        4.62        9.54      3.77 o 
   4   6   2     1664.41     1699.28     40.31 o 
   5   6   2      298.53      295.19     15.52 o 
   6   6   2      560.31      555.80     15.44 o 
   7   6   2      381.65      399.70     19.95 o 
   8   6   2       91.80      114.12     12.29 o 
   9   6   2       69.94       28.32     21.58 o 
  10   6   2        3.27      -12.81     20.23 o 
 -11   7   2      150.60      176.96     23.94 o 
 -10   7   2      193.25      219.61     20.14 o 
  -9   7   2        4.36        5.16      9.56 o 
  -8   7   2      287.17      300.93     18.33 o 
  -7   7   2      855.66      893.93     19.51 o 
  -6   7   2     1265.53     1234.34     25.96 o 
  -5   7   2      124.45      118.87      6.10 o 
  -4   7   2      553.99      523.20     13.09 o 
  -3   7   2      843.95      870.58     18.22 o 
  -2   7   2        6.23       -2.55      2.89 o 
  -1   7   2      153.92      210.00      7.21 o 
   0   7   2        4.29        3.92      2.89 o 
   1   7   2      376.14      344.77      9.61 o 
   2   7   2      145.02      120.99      7.74 o 
   3   7   2     1238.47     1258.53     26.36 o 
   4   7   2      115.02      106.59      7.72 o 
   5   7   2     1022.93      950.62     30.62 o 
   6   7   2       38.03       27.56      8.67 o 
   7   7   2        2.46       -0.93      9.00 o 
   8   7   2        2.01       11.74     12.47 o 
   9   7   2       20.73       24.95     23.60 o 
 -11   8   2        5.31       -6.81     17.87 o 
 -10   8   2        0.13       -6.51      9.39 o 
  -9   8   2        3.06      -13.36      8.91 o 
  -8   8   2      753.18      777.59     27.85 o 
  -7   8   2      705.39      666.30     20.85 o 
  -6   8   2       54.45       47.27      5.29 o 
  -5   8   2      212.59      201.79      8.74 o 
  -4   8   2       21.87       16.76      5.00 o 
  -3   8   2        0.26       -5.67      3.78 o 
  -2   8   2      178.38      214.00      7.79 o 
  -1   8   2        9.44        6.78      3.28 o 
   0   8   2        0.30       -4.46      2.97 o 
   1   8   2      881.88      988.69     20.17 o 
   2   8   2      346.72      308.91     12.47 o 
   3   8   2       42.38       47.31      7.34 o 
   4   8   2       64.93       65.33      9.03 o 
   5   8   2       21.38       30.34      9.44 o 
   6   8   2       87.13       76.97     18.78 o 
   7   8   2        1.90      -10.42     11.50 o 
   8   8   2       19.05       19.29     13.58 o 
   9   8   2        0.71      -10.11     22.92 o 
 -11   9   2       22.06       37.38     14.06 o 
 -10   9   2       98.68       80.73     20.56 o 
  -9   9   2       23.34       19.26     11.18 o 
  -8   9   2       47.86       47.26      7.86 o 
  -7   9   2      199.68      223.74      9.64 o 
  -6   9   2      211.17      207.90      9.33 o 
  -5   9   2      567.84      598.18     25.28 o 
  -4   9   2     1294.88     1295.40     27.92 o 
  -3   9   2      167.62      162.19      8.66 o 
  -2   9   2      118.54      131.53      6.57 o 
  -1   9   2        0.38       -5.20      3.47 o 
   0   9   2      125.83      122.18      7.19 o 
   1   9   2      346.70      392.42     16.33 o 
   2   9   2      229.76      244.07     11.82 o 
   3   9   2       15.21       11.90      6.81 o 
   4   9   2        5.47        6.84      7.22 o 
   5   9   2      393.27      345.24     23.05 o 
   6   9   2       39.85       32.76     14.76 o 
   7   9   2       70.12       67.58     24.95 o 
   8   9   2        9.54        9.44     24.27 o 
 -11  10   2       45.06       59.34     21.58 o 
 -10  10   2      162.96      197.56     27.64 o 
  -9  10   2        2.81       23.54     12.95 o 
  -8  10   2        0.80        3.96      7.81 o 
  -7  10   2      704.92      712.16     19.98 o 
  -6  10   2       65.62       60.44      7.12 o 
  -5  10   2     1037.52     1043.06     23.74 o 
  -4  10   2        5.38       -4.52      5.04 o 
  -3  10   2      454.79      409.93     13.88 o 
  -2  10   2     1054.10     1059.68     24.47 o 
  -1  10   2      226.98      230.59     10.21 o 
   0  10   2      176.15      165.60      8.90 o 
   1  10   2       33.17       24.09      5.11 o 
   2  10   2       41.84       23.81      9.44 o 
   3  10   2      701.19      683.42     27.62 o 
   4  10   2      132.76      116.21     13.30 o 
   5  10   2      244.03      259.59     26.30 o 
   6  10   2      220.29      202.51     23.90 o 
   7  10   2       58.66       68.02     28.66 o 
   8  10   2        2.42      -12.14     23.60 o 
 -10  11   2       65.86      109.23     26.30 o 
  -9  11   2      307.67      315.55     36.41 o 
  -8  11   2       20.64       32.00     12.31 o 
  -7  11   2       13.25        9.61      6.73 o 
  -6  11   2      165.40      166.20     14.67 o 
  -5  11   2       76.85       68.85      8.25 o 
  -4  11   2        4.02        2.10      5.66 o 
  -3  11   2      280.71      289.44     24.97 o 
  -2  11   2      306.91      270.54     10.92 o 
  -1  11   2      136.35      113.49     12.70 o 
   0  11   2      485.35      540.29     18.26 o 
   1  11   2      270.36      335.54     14.52 o 
   2  11   2       23.39       27.86     14.76 o 
   3  11   2      352.43      379.64     39.10 o 
   4  11   2       83.69       83.78     18.88 o 
   5  11   2      220.95      230.61     26.46 o 
   6  11   2      114.20       94.08     20.57 o 
   7  11   2        4.32       10.25     15.83 o 
 -10  12   2        1.41       33.04     22.25 o 
  -9  12   2      127.57       80.24     28.32 o 
  -8  12   2       22.88       10.80     13.12 o 
  -7  12   2       44.25       18.82     11.09 o 
  -6  12   2       36.33       21.00      8.05 o 
  -5  12   2       50.86       51.05      8.97 o 
  -4  12   2      108.61      112.05     11.00 o 
  -3  12   2      187.82      182.79     14.22 o 
  -2  12   2       33.39       46.75      8.23 o 
  -1  12   2       19.92        3.41      7.48 o 
   0  12   2      117.26       84.75     15.51 o 
   1  12   2        2.62       -1.50      6.94 o 
   2  12   2      138.44      123.78     22.17 o 
   3  12   2       11.08        5.55     14.54 o 
   4  12   2       82.69       64.92     19.48 o 
   5  12   2        6.16        7.69     16.61 o 
   6  12   2        3.30       14.23     19.00 o 
   7  12   2       16.76       53.75     20.09 o 
 -10  13   2       23.64       26.97     22.92 o 
  -9  13   2      234.03      232.62     37.76 o 
  -8  13   2       42.26       24.34     14.97 o 
  -7  13   2      135.39      190.37     14.33 o 
  -6  13   2        3.35       -5.32      7.72 o 
  -5  13   2       41.34       66.93     10.43 o 
  -4  13   2        2.89       -1.35      7.47 o 
  -3  13   2      233.90      215.53     16.33 o 
  -2  13   2      326.91      332.89     27.44 o 
  -1  13   2        3.22       -0.58      6.01 o 
   0  13   2      108.88      139.82     20.40 o 
   1  13   2       35.02       31.05     22.08 o 
   2  13   2       97.94      120.34     23.35 o 
   3  13   2        9.74      -13.30     14.88 o 
   4  13   2      147.39      152.21     26.11 o 
   5  13   2       80.84       62.38     24.27 o 
   6  13   2        9.66      -26.64     17.76 o 
  -9  14   2       86.83       97.09     32.36 o 
  -8  14   2       10.97        1.51     14.88 o 
  -7  14   2      173.63      153.53     14.38 o 
  -6  14   2       12.25       16.09     14.99 o 
  -5  14   2       28.83       32.23      9.96 o 
  -4  14   2       40.30       58.61     12.17 o 
  -3  14   2      112.80      180.64     26.53 o 
  -2  14   2      951.21      983.48     30.71 o 
  -1  14   2       13.56       19.20     12.14 o 
   0  14   2      194.20      199.89     17.90 o 
   1  14   2       24.68       28.98     10.46 o 
   2  14   2       78.12      162.50     35.74 o 
   3  14   2       81.88      120.69     35.06 o 
   4  14   2      127.32      111.25     35.06 o 
   5  14   2       88.85      106.53     35.06 o 
  -8  15   2       10.24       27.50     18.54 o 
  -7  15   2        0.16       -1.52      9.90 o 
  -6  15   2        0.05        1.07      9.44 o 
  -5  15   2        0.04       -3.14      8.98 o 
  -4  15   2       77.40       58.37     11.93 o 
  -3  15   2       58.51       65.38     13.20 o 
  -2  15   2        3.77        8.49     10.79 o 
  -1  15   2       49.22       37.10     11.57 o 
   0  15   2        2.63        0.03     15.17 o 
   1  15   2       46.89       45.34     26.97 o 
   2  15   2       22.49       44.50     28.32 o 
   3  15   2      130.50      124.06     38.43 o 
   4  15   2        2.07       -3.37     27.64 o 
  -7  16   2        0.51      -16.74     14.29 o 
  -6  16   2       21.82       29.18     16.04 o 
  -5  16   2       29.42       34.91     19.53 o 
  -4  16   2       75.81       51.92     21.18 o 
  -3  16   2      118.03      156.10     43.15 o 
  -2  16   2      155.34      173.29     41.13 o 
  -1  16   2        0.40        9.44     28.32 o 
   0  16   2       87.86       87.09     14.64 o 
   1  16   2       26.05       53.94     31.69 o 
   2  16   2       10.52       22.25     28.32 o 
   3  16   2        1.17        4.72     28.32 o 
  -6  17   2       23.61       23.99     20.41 o 
  -5  17   2       77.31       93.26     24.67 o 
  -4  17   2       45.00       64.64     23.71 o 
  -3  17   2       38.32       43.22     22.27 o 
  -2  17   2       22.77        1.60     21.66 o 
  -1  17   2       22.16       73.49     35.74 o 
   0  17   2       64.24      -12.14     31.69 o 
   1  17   2       86.96       70.12     35.06 o 
  -4  18   2        5.38       -4.72     26.97 o 
  -3  18   2        6.50       30.34     32.36 o 
  -2  18   2        3.74        4.05     31.69 o 
   0 -18   3        0.15       -9.44     30.34 o 
   1 -18   3       22.60       30.52     23.13 o 
   2 -18   3        0.08        8.61     27.64 o 
   3 -18   3       41.24       54.32     26.43 o 
   4 -18   3       17.96       25.62     33.71 o 
  -2 -17   3        3.07       26.84     23.48 o 
  -1 -17   3       28.13       37.88     23.20 o 
   0 -17   3       13.02        4.33     22.55 o 
   1 -17   3       67.78       60.48     57.99 o 
   2 -17   3       33.69       22.14     21.18 o 
   3 -17   3       34.26       46.42     40.46 o 
   4 -17   3      105.56      170.97     30.11 o 
   5 -17   3       96.05       61.47     24.78 o 
   6 -17   3       88.29       80.81     25.69 o 
  -3 -16   3        8.98       -6.48     19.39 o 
  -2 -16   3        1.19       38.60     21.22 o 
  -1 -16   3        4.70       -0.57      9.37 o 
   0 -16   3       38.27       39.04     23.06 o 
   1 -16   3       53.36       43.63     12.99 o 
   2 -16   3      102.59      119.77     25.48 o 
   3 -16   3       78.70       72.82     29.67 o 
   4 -16   3      119.96      140.78     26.38 o 
   5 -16   3      101.91       98.72     25.05 o 
   6 -16   3       16.90       11.54     15.48 o 
   7 -16   3       57.50       78.40     19.02 o 
  -5 -15   3       13.82        8.30     21.22 o 
  -4 -15   3        5.27        3.85     27.64 o 
  -3 -15   3        1.17      -12.61     18.47 o 
  -2 -15   3        2.90       10.43     20.90 o 
  -1 -15   3        2.38       -6.88     11.95 o 
   0 -15   3       28.48        1.07      8.63 o 
   1 -15   3        0.53       10.91      9.35 o 
   2 -15   3       20.42       21.87     10.07 o 
   3 -15   3        0.26      -11.71      9.36 o 
   4 -15   3      125.38      128.39     14.50 o 
   5 -15   3       90.20      125.79     21.61 o 
   6 -15   3       28.32       12.68     10.46 o 
   7 -15   3        4.33       -3.07     10.48 o 
   8 -15   3        0.13      -22.59     15.06 o 
  -5 -14   3       85.24       71.78     18.78 o 
  -4 -14   3       19.09       20.47     16.97 o 
  -3 -14   3       30.57       35.72     15.85 o 
  -2 -14   3        4.83       25.48     15.14 o 
  -1 -14   3       17.40        8.73      7.79 o 
   0 -14   3        0.68       -0.12      9.56 o 
   1 -14   3        3.04       -6.73      8.34 o 
   2 -14   3       96.96      118.60     12.36 o 
   3 -14   3       38.30       34.10      9.96 o 
   4 -14   3       20.06       25.48     10.71 o 
   5 -14   3       36.02       25.97      9.86 o 
   6 -14   3       14.06        4.08      9.43 o 
   7 -14   3        3.66        2.66      9.62 o 
   8 -14   3       27.88       26.22     12.42 o 
   9 -14   3        4.29       23.46     17.50 o 
  -6 -13   3       15.62       30.95     18.71 o 
  -5 -13   3      393.35      466.34     30.54 o 
  -4 -13   3       90.24      127.61     19.46 o 
  -3 -13   3      183.67      217.24     22.26 o 
  -2 -13   3       78.76       64.67     15.95 o 
  -1 -13   3        1.18        4.08      6.69 o 
   0 -13   3      122.09      107.20     12.07 o 
   1 -13   3        3.08       14.61      7.33 o 
   2 -13   3       12.10       10.54      6.12 o 
   3 -13   3        0.89       -0.97      7.16 o 
   4 -13   3      364.12      380.81     18.47 o 
   5 -13   3      176.73      209.67     14.87 o 
   6 -13   3      273.09      290.76     24.48 o 
   7 -13   3      196.81      229.38     14.99 o 
   8 -13   3      134.39      123.24     15.70 o 
   9 -13   3        6.56      -14.07     25.28 o 
  -7 -12   3       68.53       44.49     19.09 o 
  -6 -12   3       78.49      125.85     39.44 o 
  -5 -12   3       77.86       71.66     19.27 o 
  -4 -12   3       44.61       36.88     17.14 o 
  -3 -12   3      394.93      356.67     50.23 o 
  -2 -12   3        5.68        0.42      5.37 o 
  -1 -12   3        5.85       17.39      6.47 o 
   0 -12   3      582.27      581.61     21.69 o 
   1 -12   3       46.53       43.21      6.61 o 
   2 -12   3      469.60      508.91     15.77 o 
   3 -12   3       57.39       46.58      9.63 o 
   4 -12   3       14.95        3.91      7.43 o 
   5 -12   3      356.75      348.86     19.76 o 
   6 -12   3       46.13       51.90      9.93 o 
   7 -12   3      418.28      492.16     24.00 o 
   8 -12   3      189.95      193.22     16.15 o 
   9 -12   3      191.75      193.53     21.98 o 
  10 -12   3        9.44        5.39     21.58 o 
  -8 -11   3       10.86       25.62     28.32 o 
  -7 -11   3        8.17       11.99     14.74 o 
  -6 -11   3        1.30        3.18     13.43 o 
  -5 -11   3       60.19       49.71     16.32 o 
  -4 -11   3       14.87       25.35     15.23 o 
  -3 -11   3        4.54        2.05      5.77 o 
  -2 -11   3      176.67      155.97     10.87 o 
  -1 -11   3      499.49      491.40     15.97 o 
   0 -11   3        0.22       -4.91      4.52 o 
   1 -11   3       53.03       49.41      6.15 o 
   2 -11   3       44.24       57.09      6.03 o 
   3 -11   3       16.02        2.53      5.76 o 
   4 -11   3       27.89       27.53      7.11 o 
   5 -11   3       90.43       98.10      8.67 o 
   6 -11   3      168.17      153.44     13.14 o 
   7 -11   3      271.82      263.66     14.08 o 
   8 -11   3        1.58        7.30      7.66 o 
   9 -11   3        7.95        5.65     12.29 o 
  10 -11   3       31.28       43.15     22.92 o 
  -8 -10   3       66.64       62.03     29.67 o 
  -7 -10   3      132.29      145.36     19.75 o 
  -6 -10   3      147.43      136.63     19.27 o 
  -5 -10   3      430.93      475.17     30.81 o 
  -4 -10   3      217.71      234.43     22.89 o 
  -3 -10   3      818.29      866.09     45.06 o 
  -2 -10   3      401.83      416.68     14.09 o 
  -1 -10   3     2729.37     2793.77     43.16 o 
   0 -10   3      879.32      919.04     20.57 o 
   1 -10   3      596.95      584.85     15.67 o 
   2 -10   3      235.35      183.58     12.23 o 
   3 -10   3        5.87        4.91      4.90 o 
   4 -10   3      321.95      337.74     13.11 o 
   5 -10   3       25.01       37.69      6.79 o 
   6 -10   3      188.92      205.95     10.36 o 
   7 -10   3       49.23       32.13      7.08 o 
   8 -10   3       77.62       86.93     14.01 o 
   9 -10   3       94.97       77.74     13.72 o 
  10 -10   3       10.85        4.05     20.90 o 
  11 -10   3       40.32       35.74     21.58 o 
  -9  -9   3       49.12        3.37     22.92 o 
  -8  -9   3       47.05       55.96     24.95 o 
  -7  -9   3      123.07      152.02     20.90 o 
  -6  -9   3       23.85       17.47     12.57 o 
  -5  -9   3        1.05      -10.04      9.55 o 
  -4  -9   3        6.54       -6.69      8.52 o 
  -3  -9   3     1134.54     1163.85     25.34 o 
  -2  -9   3     3622.31     3668.00     56.27 o 
  -1  -9   3      545.93      593.63     21.84 o 
   0  -9   3      227.79      246.32      9.48 o 
   1  -9   3     1431.04     1410.03     35.36 o 
   2  -9   3       29.63       38.12      5.31 o 
   3  -9   3     1171.75     1166.21     23.14 o 
   4  -9   3      794.49      783.61     19.21 o 
   5  -9   3      176.71      169.15     14.78 o 
   6  -9   3      539.28      506.42     14.58 o 
   7  -9   3      498.69      527.86     19.37 o 
   8  -9   3        4.74        5.93      7.04 o 
   9  -9   3      265.76      270.67     20.75 o 
  10  -9   3       62.90      103.16     24.27 o 
  11  -9   3       48.52       36.41     21.58 o 
  -9  -8   3        2.56       30.34     22.92 o 
  -8  -8   3        2.73       -7.42     18.21 o 
  -7  -8   3        3.48       -0.04      9.34 o 
  -6  -8   3        9.97        0.71      8.49 o 
  -5  -8   3       22.88       24.77      7.24 o 
  -4  -8   3      235.60      223.90     16.74 o 
  -3  -8   3        6.54        1.27      3.65 o 
  -2  -8   3      110.70      101.47     11.01 o 
  -1  -8   3      422.69      359.03     10.65 o 
   0  -8   3      252.32      253.64      8.62 o 
   1  -8   3        2.66        4.87      3.09 o 
   2  -8   3       31.13       41.17      5.02 o 
   3  -8   3       26.15       36.61      5.03 o 
   4  -8   3       13.41        2.39      4.12 o 
   5  -8   3      846.64      877.48     23.43 o 
   6  -8   3      126.22      123.16      8.98 o 
   7  -8   3       96.95       72.27      7.58 o 
   8  -8   3      225.36      235.38     13.48 o 
   9  -8   3       95.94       92.59     14.57 o 
  10  -8   3        1.47       -3.51     12.63 o 
  11  -8   3        0.83        2.02     17.53 o 
 -10  -7   3        6.88        0.00     20.23 o 
  -9  -7   3       97.06       66.75     24.27 o 
  -8  -7   3        6.11       20.72     13.73 o 
  -7  -7   3       24.93       41.73      7.22 o 
  -6  -7   3       14.88        9.31      5.73 o 
  -5  -7   3        0.89       -0.76      5.01 o 
  -4  -7   3      244.10      264.11     20.83 o 
  -3  -7   3      759.04      728.43     19.96 o 
  -2  -7   3      575.81      552.35     11.81 o 
  -1  -7   3      152.83      179.83      6.44 o 
   0  -7   3       63.64       58.51      4.40 o 
   1  -7   3      582.57      684.42     13.38 o 
   2  -7   3     1395.31     1421.30     24.66 o 
   3  -7   3      744.95      771.44     16.00 o 
   4  -7   3       75.75       91.96      7.82 o 
   5  -7   3      250.42      251.27     10.59 o 
   6  -7   3      115.74      117.15      8.03 o 
   7  -7   3      149.32      127.88      8.35 o 
   8  -7   3       50.53       51.58      7.33 o 
   9  -7   3       86.87       73.85     13.17 o 
  10  -7   3        4.19      -15.80     10.53 o 
  11  -7   3       12.62        6.07     16.86 o 
 -10  -6   3      260.40      196.21     30.34 o 
  -9  -6   3      108.46      101.79     16.92 o 
  -8  -6   3       70.47       87.41     20.90 o 
  -7  -6   3       60.03       54.21      5.99 o 
  -6  -6   3        8.12       18.97      5.25 o 
  -5  -6   3      227.49      259.42     10.65 o 
  -4  -6   3      206.36      184.21      8.87 o 
  -3  -6   3      880.32      854.85     19.46 o 
  -2  -6   3      467.23      445.07     11.81 o 
  -1  -6   3     2043.48     1876.28     26.67 o 
   0  -6   3     1077.89      931.32     19.69 o 
   1  -6   3     1130.10     1008.03     16.69 o 
   2  -6   3     3428.32     3448.29     49.03 o 
   3  -6   3     2038.64     1869.90     27.51 o 
   4  -6   3     2463.81     2373.37     37.38 o 
   5  -6   3      527.78      497.32     13.09 o 
   6  -6   3       24.88       18.31      4.72 o 
   7  -6   3      328.97      334.71     13.03 o 
   8  -6   3      665.80      619.40     22.20 o 
   9  -6   3      444.99      473.16     58.76 o 
  10  -6   3       29.89       47.15     13.10 o 
  11  -6   3       13.83       19.42     25.96 o 
 -10  -5   3       58.38       70.67     16.40 o 
  -9  -5   3       60.25       49.94     13.53 o 
  -8  -5   3        0.38       -5.49      7.18 o 
  -7  -5   3       14.70       10.96      6.73 o 
  -6  -5   3      608.99      543.18     16.09 o 
  -5  -5   3       48.85       31.82      6.75 o 
  -4  -5   3      372.96      406.52     11.15 o 
  -3  -5   3        7.78       10.66      3.58 o 
  -2  -5   3     2519.17     2616.87     40.58 o 
  -1  -5   3       73.44      120.56      4.44 o 
   0  -5   3     1314.14     1362.50     20.08 o 
   1  -5   3     5783.02     5818.82     70.74 o 
   2  -5   3      191.84      250.14      7.17 o 
   3  -5   3      621.19      599.40     12.44 o 
   4  -5   3     1357.19     1381.17     23.88 o 
   5  -5   3      900.37      844.88     17.03 o 
   6  -5   3      172.94      151.56     11.33 o 
   7  -5   3      460.20      447.60     17.09 o 
   8  -5   3      270.14      293.46     14.50 o 
   9  -5   3      688.54      720.88     28.46 o 
  10  -5   3      248.69      251.26     17.88 o 
  11  -5   3       47.58       59.76     18.54 o 
 -11  -4   3       24.93       27.36     13.53 o 
 -10  -4   3        2.28       -1.14     10.84 o 
  -9  -4   3       22.81       13.92     10.18 o 
  -8  -4   3       71.62       60.76     13.65 o 
  -7  -4   3        0.30       -8.87      5.91 o 
  -6  -4   3       97.69       88.09      5.44 o 
  -5  -4   3      103.06      109.79     10.30 o 
  -4  -4   3       90.94      125.86      6.09 o 
  -3  -4   3      972.21     1068.07     20.89 o 
  -2  -4   3       92.91       88.62      5.08 o 
  -1  -4   3      171.61      152.08      5.01 o 
   0  -4   3      976.20      974.02     13.98 o 
   1  -4   3    17026.45    17436.57    193.15 o 
   2  -4   3        7.30        3.29      2.67 o 
   3  -4   3       40.69       18.88      3.21 o 
   4  -4   3        0.13        2.33      2.98 o 
   5  -4   3      226.77      264.27      8.33 o 
   6  -4   3      199.68      212.57      8.28 o 
   7  -4   3       13.44        6.95      5.13 o 
   8  -4   3       75.46       71.86      8.60 o 
   9  -4   3        4.01        5.59      8.69 o 
  10  -4   3       41.50       54.56     11.29 o 
  11  -4   3        2.56       -0.82     11.20 o 
 -11  -3   3       78.26       87.01     16.86 o 
 -10  -3   3       83.22       72.78     12.85 o 
  -9  -3   3      102.45      117.72     11.16 o 
  -8  -3   3      602.44      618.02     21.23 o 
  -7  -3   3      117.41       90.70     14.41 o 
  -6  -3   3      131.14      121.89      7.15 o 
  -5  -3   3      995.16     1130.23     21.14 o 
  -4  -3   3     4585.52     4841.96     76.20 o 
  -3  -3   3       54.24       68.42      4.15 o 
  -2  -3   3      316.43      281.49      8.28 o 
  -1  -3   3      140.13      166.00      3.60 o 
   0  -3   3    13623.70    14078.54    146.02 o 
   1  -3   3    52334.78    52801.38    575.65 o 
   2  -3   3      952.59      985.82     14.82 o 
   3  -3   3      905.58      900.64     14.78 o 
   4  -3   3       13.80       22.26      3.44 o 
   5  -3   3       51.52       44.98      4.51 o 
   6  -3   3      295.37      241.88      7.57 o 
   7  -3   3      250.20      285.82     11.31 o 
   8  -3   3      309.00      346.81     14.85 o 
   9  -3   3      207.08      189.32     15.86 o 
  10  -3   3       33.84       53.24     10.78 o 
  11  -3   3       72.80       71.92     14.54 o 
 -11  -2   3       20.71       30.43     11.80 o 
 -10  -2   3       84.60      101.44     11.67 o 
  -9  -2   3       97.48      111.21      9.44 o 
  -8  -2   3      263.64      278.53     35.74 o 
  -7  -2   3      900.28      960.72     33.19 o 
  -6  -2   3     1016.32     1029.84     33.79 o 
  -5  -2   3     1937.40     1823.33     50.91 o 
  -4  -2   3      737.86      704.10     15.08 o 
  -3  -2   3        3.31       -0.71      2.26 o 
  -2  -2   3      119.98      103.30      4.57 o 
  -1  -2   3       69.40       74.61      2.09 o 
   0  -2   3     7055.12     6456.20     67.48 o 
   1  -2   3     8555.78     8755.33     94.91 o 
   2  -2   3        4.63        2.02      2.01 o 
   3  -2   3     3813.61     3717.34     44.97 o 
   4  -2   3      902.51     1069.33     17.94 o 
   5  -2   3     1073.86     1062.88     19.86 o 
   6  -2   3     1208.79     1253.57     20.46 o 
   7  -2   3       70.16       62.94      6.34 o 
   8  -2   3      393.48      362.74     14.80 o 
   9  -2   3       64.39       75.20     10.94 o 
  10  -2   3      237.82      283.06     17.77 o 
  11  -2   3      139.05      146.92     17.62 o 
 -11  -1   3       25.67       20.23     12.81 o 
 -10  -1   3        5.17      -24.27     19.55 o 
  -9  -1   3       18.08        0.67     18.21 o 
  -8  -1   3       38.34       18.49      8.43 o 
  -7  -1   3      144.72      136.82     13.82 o 
  -6  -1   3        0.25       -7.81      5.20 o 
  -5  -1   3      120.82      119.25      8.58 o 
  -4  -1   3     1141.57      956.10     37.76 o 
  -3  -1   3      249.05      213.93      7.14 o 
  -2  -1   3      152.82      112.14      4.83 o 
  -1  -1   3     9908.33     9013.34    187.81 o 
   0  -1   3     4024.78     1924.90    204.64 o 
   1  -1   3      511.64      463.56      8.97 o 
   2  -1   3      220.32      147.17      4.14 o 
   3  -1   3      457.89      398.02      8.42 o 
   4  -1   3      226.92      217.90      7.90 o 
   5  -1   3        6.49       -0.86      2.24 o 
   6  -1   3      128.46      139.76      5.73 o 
   7  -1   3       15.46       18.54      8.47 o 
   8  -1   3       56.89       58.79     17.20 o 
   9  -1   3       15.26       21.62      9.35 o 
  10  -1   3       28.39       27.81     10.26 o 
  11  -1   3       65.39       95.03     15.97 o 
 -11   0   3        0.25       -9.44     23.60 o 
 -10   0   3       73.48       76.87     25.62 o 
  -9   0   3      244.25      213.74     31.69 o 
  -8   0   3       53.24       24.27     17.53 o 
  -7   0   3      893.90      886.65     53.27 o 
  -6   0   3       12.95       14.83     11.46 o 
  -4   0   3        7.18       21.96      3.34 o 
  -3   0   3      632.01      643.25     18.12 o 
  -2   0   3      251.56      212.29      9.06 o 
  -1   0   3     1814.13     1805.68    100.63 o 
   1   0   3     4824.63     4541.83     52.78 o 
   2   0   3      698.86      642.28      9.68 o 
   3   0   3       45.37       50.19      3.42 o 
   4   0   3      412.80      392.10      9.48 o 
   5   0   3      808.56      835.67     19.76 o 
   6   0   3        9.03        0.51      3.08 o 
   7   0   3      425.35      416.06     15.55 o 
   8   0   3      475.53      448.20     20.23 o 
   9   0   3       86.57       80.28     11.33 o 
  10   0   3        0.04        0.38      9.51 o 
  11   0   3        0.16       -8.07     12.47 o 
 -11   1   3       15.70       24.95     26.30 o 
 -10   1   3        8.68       16.18     21.58 o 
  -9   1   3      346.35      440.29     43.15 o 
  -8   1   3      385.39      347.24     36.41 o 
  -7   1   3     1656.60     1643.85     80.91 o 
  -4   1   3      862.99      710.00     26.97 o 
  -3   1   3     1475.39     1394.37     50.57 o 
  -2   1   3    48839.24    50367.05   1001.37 o 
  -1   1   3     4897.30     4325.18     74.59 o 
   0   1   3     1401.81     1265.66     23.39 o 
   1   1   3       11.30       16.33      2.10 o 
   2   1   3     1350.01     1199.20     15.86 o 
   3   1   3     1801.38     1701.88     25.91 o 
   4   1   3      294.41      270.58      7.91 o 
   5   1   3      140.31      134.92      6.70 o 
   6   1   3     1217.21     1234.17     21.47 o 
   7   1   3       85.43      101.13     13.67 o 
   8   1   3        0.80        1.23      7.75 o 
   9   1   3       37.36       60.09      9.93 o 
  10   1   3       22.30       30.12     11.07 o 
  11   1   3       15.48       12.49     13.73 o 
 -11   2   3       43.19       49.90     28.99 o 
 -10   2   3        3.06       -2.70     22.25 o 
  -9   2   3      139.00      127.44     27.64 o 
  -8   2   3      362.97      353.31     38.43 o 
  -5   2   3      888.47      995.88     37.76 o 
  -4   2   3     1376.03     1477.31     53.94 o 
  -3   2   3      404.80      470.69     15.17 o 
  -2   2   3    65209.93    65533.96   1015.13 o 
  -1   2   3     9263.18     9260.85    114.58 o 
   0   2   3      126.00      168.19      4.75 o 
   1   2   3     2239.42     2229.99     32.29 o 
   2   2   3     2257.29     2035.91     28.20 o 
   3   2   3     7302.45     7889.23     97.07 o 
   4   2   3      364.93      342.69      9.50 o 
   5   2   3      962.36      964.04     18.13 o 
   6   2   3        2.62        5.45      3.12 o 
   7   2   3      993.30      930.71     19.99 o 
   8   2   3      211.74      264.71     17.42 o 
   9   2   3       41.55       43.39     10.68 o 
  10   2   3       53.49       60.92     12.89 o 
  11   2   3       32.09       31.69     20.23 o 
 -11   3   3       37.46       72.15     31.69 o 
 -10   3   3       35.21       53.27     26.97 o 
  -9   3   3        9.60       -6.74     18.21 o 
  -8   3   3      397.57      330.39     37.08 o 
  -7   3   3       41.75       30.34      7.42 o 
  -6   3   3       14.96        8.77      6.74 o 
  -5   3   3      246.90      254.87     16.86 o 
  -4   3   3      235.67      245.27      6.12 o 
  -3   3   3       30.42       30.13      5.61 o 
  -2   3   3     5168.72     5595.88     72.70 o 
  -1   3   3     2368.29     2628.68     33.27 o 
   0   3   3      767.34      803.11     14.14 o 
   1   3   3     2796.69     2894.89     40.53 o 
   2   3   3     7673.00     7978.23    114.49 o 
   3   3   3     1408.23     1463.84     23.84 o 
   4   3   3     1856.16     1912.09     30.34 o 
   5   3   3      297.60      287.91     10.50 o 
   6   3   3      134.55      123.50      7.20 o 
   7   3   3      183.24      174.32      8.40 o 
   8   3   3        2.81       -0.61      8.49 o 
   9   3   3        9.66       16.53     10.58 o 
  10   3   3        0.60       -7.08     10.95 o 
 -11   4   3      205.12      195.54     40.46 o 
 -10   4   3        0.64        4.05     24.95 o 
  -9   4   3      330.29      313.53     39.78 o 
  -8   4   3      244.79      235.99     17.53 o 
  -7   4   3      710.34      681.00     32.36 o 
  -6   4   3      260.09      276.29     12.47 o 
  -5   4   3      788.76      710.70     15.61 o 
  -4   4   3     3047.37     3034.99     55.81 o 
  -3   4   3        1.58        1.77      2.81 o 
  -2   4   3       58.38       77.16      4.19 o 
  -1   4   3     2640.54     2826.11     36.26 o 
   0   4   3     2213.89     2114.34     45.76 o 
   1   4   3       71.70       73.94      4.37 o 
   2   4   3     7914.07     8423.02    109.49 o 
   3   4   3      552.04      557.28     18.29 o 
   4   4   3      855.05      822.69     20.73 o 
   5   4   3     1138.93     1144.04     23.45 o 
   6   4   3        8.12        2.90      4.90 o 
   7   4   3       22.89       15.66      4.66 o 
   8   4   3      150.86      180.85     15.56 o 
   9   4   3       47.16       38.00     11.92 o 
  10   4   3        0.53       14.16     18.88 o 
 -12   5   3       50.01       58.76     10.97 o 
 -11   5   3       34.81       26.63      9.06 o 
 -10   5   3      215.80      242.80     18.70 o 
  -9   5   3       19.75       12.08     11.91 o 
  -8   5   3       78.66       95.90     11.56 o 
  -7   5   3      264.32      262.28     11.52 o 
  -6   5   3     1033.39      993.74     26.33 o 
  -5   5   3      295.69      289.05     10.44 o 
  -4   5   3     1566.24     1585.42     33.35 o 
  -3   5   3     1830.27     1693.12     27.41 o 
  -2   5   3     2818.20     2729.82     37.48 o 
  -1   5   3      707.63      684.93     13.68 o 
   0   5   3     1235.41     1256.50     20.39 o 
   1   5   3     1826.09     1838.02     26.09 o 
   2   5   3     6718.69     7116.81     94.16 o 
   3   5   3      773.79      777.70     15.57 o 
   4   5   3     3595.23     3649.35     72.06 o 
   5   5   3     1690.08     1734.83     35.85 o 
   6   5   3     1666.22     1678.50     35.82 o 
   7   5   3      379.27      337.14     16.25 o 
   8   5   3      403.22      389.31     20.28 o 
   9   5   3      130.24       37.76     22.92 o 
  10   5   3       26.46       22.25     20.90 o 
 -12   6   3        2.13      -16.18     13.49 o 
 -11   6   3        2.37        2.16      9.29 o 
 -10   6   3      172.62      152.63     16.74 o 
  -9   6   3       41.49       15.40      8.81 o 
  -8   6   3        2.54       -9.31      6.20 o 
  -7   6   3      182.86      167.07     10.69 o 
  -6   6   3      368.02      387.59     11.28 o 
  -5   6   3      120.26      110.73      6.85 o 
  -4   6   3       32.62       25.50      4.17 o 
  -3   6   3      365.22      374.16     10.27 o 
  -2   6   3      543.43      645.88     15.26 o 
  -1   6   3      343.84      371.15     16.89 o 
   0   6   3        6.30        4.87      4.33 o 
   1   6   3     3918.84     4203.84     57.44 o 
   2   6   3      840.86      856.82     16.88 o 
   3   6   3      253.12      228.58      8.91 o 
   4   6   3      521.27      516.21     20.40 o 
   5   6   3      380.60      400.56     14.06 o 
   6   6   3      560.46      595.75     16.54 o 
   7   6   3        0.48       18.07      8.46 o 
   8   6   3       34.19       26.27     23.60 o 
   9   6   3       45.25       31.02     23.60 o 
  10   6   3       25.46       -2.02     21.58 o 
 -11   7   3      129.64      118.14     27.31 o 
 -10   7   3       62.48       51.45     11.33 o 
  -9   7   3       21.21       16.76      9.70 o 
  -8   7   3      518.70      518.55     20.76 o 
  -7   7   3      173.96      180.88      8.08 o 
  -6   7   3      372.07      330.68     11.85 o 
  -5   7   3       33.06       26.51      4.23 o 
  -4   7   3     1029.91     1102.69     23.36 o 
  -3   7   3      374.53      370.94     11.06 o 
  -2   7   3     2836.64     2902.85     72.68 o 
  -1   7   3       74.65       75.37      7.61 o 
   0   7   3      129.02      125.28      5.76 o 
   1   7   3      112.04      116.40      7.10 o 
   2   7   3        4.99        4.27      4.41 o 
   3   7   3        3.54        7.29      4.29 o 
   4   7   3      129.77      139.29      8.70 o 
   5   7   3      107.01      134.34     11.85 o 
   6   7   3      532.78      503.77     21.30 o 
   7   7   3      120.54       91.48     16.02 o 
   8   7   3      268.94      253.04     28.66 o 
   9   7   3       16.50        5.39     23.60 o 
 -11   8   3      191.73      228.64     19.96 o 
 -10   8   3      355.98      355.14     23.03 o 
  -9   8   3       34.44       12.21     10.46 o 
  -8   8   3       37.63       29.61      9.56 o 
  -7   8   3        2.77        2.97      4.49 o 
  -6   8   3     1513.77     1436.17     32.47 o 
  -5   8   3      532.43      545.09     17.23 o 
  -4   8   3     1721.46     1812.27     39.80 o 
  -3   8   3      685.23      718.49     17.25 o 
  -2   8   3      120.49       89.87      5.59 o 
  -1   8   3       12.36        8.23      3.43 o 
   0   8   3      471.44      482.15     14.40 o 
   1   8   3      104.45      117.47      7.34 o 
   2   8   3       30.16       20.72      5.54 o 
   3   8   3     1023.74     1048.80     25.11 o 
   4   8   3        9.24        2.21      6.81 o 
   5   8   3       18.12       30.19      8.73 o 
   6   8   3      544.88      565.24     26.81 o 
   7   8   3      196.65      230.00     22.65 o 
   8   8   3       92.24       90.63     42.14 o 
   9   8   3        9.30       28.32     25.62 o 
 -11   9   3       19.34       13.72     12.77 o 
 -10   9   3      111.48      137.71     19.89 o 
  -9   9   3      149.19      177.95     37.42 o 
  -8   9   3       90.50       95.26     13.62 o 
  -7   9   3      434.91      438.28     14.42 o 
  -6   9   3      298.43      304.39     11.15 o 
  -5   9   3     1064.08      986.57     21.88 o 
  -4   9   3      144.88      145.16      9.27 o 
  -3   9   3      402.46      403.33     13.11 o 
  -2   9   3        9.64        5.71      3.67 o 
  -1   9   3      388.10      382.04     12.68 o 
   0   9   3        2.15       -5.70      3.80 o 
   1   9   3       53.72       54.50      6.48 o 
   2   9   3       19.36       11.69      5.83 o 
   3   9   3        1.20       -9.16      6.11 o 
   4   9   3       14.86       15.15      8.80 o 
   5   9   3      154.61      152.80     15.42 o 
   6   9   3      148.39      153.85     21.12 o 
   7   9   3      122.69       81.51     18.30 o 
   8   9   3       47.98       13.59     14.71 o 
 -11  10   3        0.12       14.83     18.21 o 
 -10  10   3       13.91       22.92     17.53 o 
  -9  10   3       20.87       -2.46     11.96 o 
  -8  10   3       64.91      103.90     12.35 o 
  -7  10   3        5.24       -2.63      5.93 o 
  -6  10   3      331.64      325.69     13.22 o 
  -5  10   3     1144.58     1101.20     31.53 o 
  -4  10   3       83.29       81.68      8.22 o 
  -3  10   3       90.46       98.37      9.65 o 
  -2  10   3        1.05        2.84      4.37 o 
  -1  10   3       11.64       10.20      4.60 o 
   0  10   3       17.51        6.18      5.00 o 
   1  10   3      132.06      104.69      9.45 o 
   2  10   3       27.90       20.01      9.38 o 
   3  10   3       48.61       41.05     10.95 o 
   4  10   3       23.91       10.46      9.32 o 
   5  10   3       90.42       82.62     18.72 o 
   6  10   3       18.18       -3.58     14.06 o 
   7  10   3        0.12        7.99     15.65 o 
   8  10   3        2.36       -5.39     26.30 o 
 -10  11   3       50.58       86.31     24.95 o 
  -9  11   3      169.00      194.86     30.34 o 
  -8  11   3      294.82      317.50     22.75 o 
  -7  11   3      162.92      173.54     12.00 o 
  -6  11   3       82.12       70.61      8.45 o 
  -5  11   3      180.17      192.98     10.83 o 
  -4  11   3      105.07       97.69     10.23 o 
  -3  11   3      752.75      809.53     19.12 o 
  -2  11   3      180.82      187.19      9.30 o 
  -1  11   3      596.64      589.60     18.68 o 
   0  11   3       91.11       87.66      7.99 o 
   1  11   3       70.93       59.08      8.79 o 
   2  11   3        8.89        1.41     20.23 o 
   3  11   3       42.54       31.22     10.31 o 
   4  11   3       48.07       47.87     18.12 o 
   5  11   3       29.60        8.09     15.36 o 
   6  11   3       38.80       44.50     18.91 o 
   7  11   3       19.77       16.69     19.22 o 
 -10  12   3        8.31       24.95     20.90 o 
  -9  12   3      235.13      225.20     34.39 o 
  -8  12   3      295.19      337.77     25.63 o 
  -7  12   3       10.76        0.78      7.68 o 
  -6  12   3        2.46        6.74      7.78 o 
  -5  12   3      121.34      132.10     11.54 o 
  -4  12   3       16.37        4.87      8.93 o 
  -3  12   3      939.97      919.92     24.42 o 
  -2  12   3      308.09      326.92     14.41 o 
  -1  12   3     1696.51     1774.00     39.59 o 
   0  12   3       21.20       11.49      9.63 o 
   1  12   3      157.03      164.41     16.19 o 
   2  12   3       27.85        4.41     15.92 o 
   3  12   3      105.75      133.91     28.66 o 
   4  12   3      127.30      150.57     24.47 o 
   5  12   3       52.90       35.66     19.27 o 
   6  12   3      119.93       86.05     28.66 o 
 -10  13   3        0.15       10.11     22.92 o 
  -9  13   3        0.07      -10.79     21.58 o 
  -8  13   3        2.58        2.67     13.44 o 
  -7  13   3        3.10      -10.89      8.15 o 
  -6  13   3        4.79       -0.87      8.05 o 
  -5  13   3       41.31       24.75      8.93 o 
  -4  13   3       10.15        4.03      8.10 o 
  -3  13   3       93.00       86.98     16.74 o 
  -2  13   3      820.87      865.83     25.80 o 
  -1  13   3      591.83      630.10     28.71 o 
   0  13   3        0.34        3.19      7.58 o 
   1  13   3       17.30       19.94      8.63 o 
   2  13   3       70.39       49.28     38.77 o 
   3  13   3      132.56      134.74     23.90 o 
   4  13   3      160.68      167.01     26.78 o 
   5  13   3       45.80       38.03     21.31 o 
   6  13   3       43.97       54.17     22.61 o 
  -9  14   3       26.38        9.44     26.30 o 
  -8  14   3        9.24       -9.00     14.57 o 
  -7  14   3       25.13       20.12      9.84 o 
  -6  14   3       54.69       60.76     11.26 o 
  -5  14   3        0.16       -2.01      8.56 o 
  -4  14   3       25.04       25.57      9.67 o 
  -3  14   3       62.30       54.10     11.80 o 
  -2  14   3       23.50       13.49     11.13 o 
  -1  14   3       86.73       92.85     14.28 o 
   0  14   3        9.82        6.19      9.21 o 
   1  14   3       87.55       79.14     39.11 o 
   2  14   3       11.34       41.13     27.64 o 
   3  14   3        0.43        5.39     23.60 o 
   4  14   3       24.57       29.67     26.30 o 
   5  14   3        9.95       44.50     28.32 o 
  -8  15   3        4.21       10.33     16.36 o 
  -7  15   3       21.39       32.03     13.24 o 
  -6  15   3       20.34        8.91     10.18 o 
  -5  15   3       45.26       50.70     11.80 o 
  -4  15   3        4.17       12.04      9.62 o 
  -3  15   3       59.35       85.11     24.95 o 
  -2  15   3        1.70       -0.75      9.94 o 
  -1  15   3        8.91       18.12     10.51 o 
   0  15   3      106.26      112.91     32.36 o 
   1  15   3       34.37       55.96     30.34 o 
   2  15   3      283.51      365.45     51.24 o 
   3  15   3       48.83       57.99     32.36 o 
   4  15   3       43.57       43.15     32.36 o 
  -7  16   3        1.20       -2.34     14.26 o 
  -6  16   3       40.97       52.13     17.24 o 
  -5  16   3       14.61       19.65     24.95 o 
  -4  16   3        0.22        0.91     24.95 o 
  -3  16   3       82.59       38.68     20.72 o 
  -2  16   3       17.66       21.58     28.32 o 
  -1  16   3       19.25       12.14     26.30 o 
   0  16   3       80.36       68.10     32.36 o 
   1  16   3       21.45       29.67     33.04 o 
   2  16   3       96.32       82.93     37.76 o 
  -6  17   3        8.16       -4.63     17.87 o 
  -5  17   3        0.27       -0.45     25.28 o 
  -4  17   3        4.74       14.99     19.60 o 
  -3  17   3       40.09       75.15     25.26 o 
  -2  17   3        7.88        9.44     28.99 o 
  -1  17   3        7.76       12.81     28.32 o 
   0  17   3        2.22      -11.46     27.64 o 
  -3  18   3        1.32      -28.99     31.02 o 
  -2  18   3        5.84      -22.92     28.99 o 
   0 -18   4        1.28       41.13     35.06 o 
   1 -18   4       12.98       27.94     23.42 o 
   2 -18   4       45.82       67.41     27.54 o 
   3 -18   4       84.02      156.43     47.87 o 
   4 -18   4       35.08       27.64     35.74 o 
  -2 -17   4        3.41       17.06     22.61 o 
  -1 -17   4       24.90       14.20     40.46 o 
   0 -17   4        1.07        2.73     22.03 o 
   1 -17   4       37.65       35.90     23.60 o 
   2 -17   4       15.07       39.93     22.83 o 
   3 -17   4        1.96      -11.23     19.05 o 
   4 -17   4        7.98       56.33     40.46 o 
   5 -17   4        2.94      -10.45     18.59 o 
   6 -17   4       15.84       24.68     21.44 o 
  -3 -16   4       88.48       63.41     23.71 o 
  -2 -16   4       32.10       68.19     34.72 o 
  -1 -16   4      158.66      187.37     21.75 o 
   0 -16   4       10.06        0.89      9.75 o 
   1 -16   4       39.02       24.37     13.06 o 
   2 -16   4        0.07       16.87     18.10 o 
   3 -16   4       31.45       23.05     18.52 o 
   4 -16   4       20.84       15.00     19.58 o 
   5 -16   4        1.64       -6.95     14.31 o 
   6 -16   4        3.12        5.91     18.83 o 
   7 -16   4        7.93        4.17     15.83 o 
  -4 -15   4       21.30       10.80     20.73 o 
  -3 -15   4       90.71       77.46     24.61 o 
  -2 -15   4        2.58      -13.95     17.08 o 
  -1 -15   4       70.56       71.47     11.63 o 
   0 -15   4        0.70       -2.64     13.50 o 
   1 -15   4       55.32       85.67     18.27 o 
   2 -15   4       87.96       56.66     11.85 o 
   3 -15   4      184.68      190.13     17.45 o 
   4 -15   4       39.20       36.39     11.19 o 
   5 -15   4        0.82        3.26     10.84 o 
   6 -15   4       86.24       99.17     12.87 o 
   7 -15   4       91.03      102.80     14.39 o 
   8 -15   4      146.08      178.10     51.92 o 
  -5 -14   4        0.15        0.47     15.06 o 
  -4 -14   4      207.82      216.09     24.30 o 
  -3 -14   4       15.80       39.52     15.93 o 
  -2 -14   4       68.52       67.03     17.05 o 
  -1 -14   4       17.34       -2.44     11.70 o 
   0 -14   4        3.25      -10.67      7.61 o 
   1 -14   4        1.62       -9.76      6.50 o 
   2 -14   4       12.26        4.83      8.36 o 
   3 -14   4       86.29       90.33     16.64 o 
   4 -14   4      145.18      160.18     14.90 o 
   5 -14   4      223.83      208.26     23.36 o 
   6 -14   4       82.07       99.23     16.46 o 
   7 -14   4       58.01       51.64     11.98 o 
   8 -14   4       46.35       55.01     21.36 o 
   9 -14   4       53.86       17.18     17.95 o 
  -6 -13   4        4.40      -18.15     15.36 o 
  -5 -13   4        1.88       -3.17     13.66 o 
  -4 -13   4       33.05       40.28     15.58 o 
  -3 -13   4       33.27        9.03     13.26 o 
  -2 -13   4       47.61       33.97      8.64 o 
  -1 -13   4       13.96       10.65      7.67 o 
   0 -13   4      111.66       98.93     11.09 o 
   1 -13   4      161.43      159.43     12.89 o 
   2 -13   4       61.00       49.98      9.80 o 
   3 -13   4        0.33       -3.75      7.57 o 
   4 -13   4       41.88       30.80      9.34 o 
   5 -13   4       91.74       80.10     11.58 o 
   6 -13   4       57.28       45.01     10.17 o 
   7 -13   4        3.55        1.43      8.47 o 
   8 -13   4       25.15       13.20     10.77 o 
   9 -13   4       50.25       27.51     15.92 o 
  -7 -12   4        8.64       13.00     16.18 o 
  -6 -12   4       22.41       36.20     16.82 o 
  -5 -12   4      242.04      244.55     22.64 o 
  -4 -12   4      230.68      194.60     22.15 o 
  -3 -12   4       44.43       22.60     29.00 o 
  -2 -12   4        2.81        0.28     12.36 o 
  -1 -12   4       57.02       44.65      8.18 o 
   0 -12   4       83.57       76.89     12.54 o 
   1 -12   4        2.89       -7.08      4.72 o 
   2 -12   4      213.95      154.54     11.12 o 
   3 -12   4        2.78       -9.62      6.86 o 
   4 -12   4      304.52      289.95     15.95 o 
   5 -12   4      145.90      133.05     11.39 o 
   6 -12   4      223.49      158.44     12.46 o 
   7 -12   4      209.02      224.71     14.36 o 
   8 -12   4        5.63       11.97     10.09 o 
   9 -12   4        7.18       -5.06     13.83 o 
  10 -12   4        3.26        3.37     23.60 o 
  -8 -11   4       33.31       38.43     28.99 o 
  -7 -11   4       29.52       19.29     15.05 o 
  -6 -11   4      207.79      228.53     20.64 o 
  -5 -11   4       37.87       29.55     12.27 o 
  -4 -11   4       46.84       45.48     12.68 o 
  -3 -11   4      101.07      111.95     15.42 o 
  -2 -11   4        1.01       -5.89      4.96 o 
  -1 -11   4      828.52      846.37     21.55 o 
   0 -11   4     1107.92     1174.91     32.40 o 
   1 -11   4       89.31       85.07      9.40 o 
   2 -11   4       23.35       13.56      5.96 o 
   3 -11   4       87.55       74.26      8.08 o 
   4 -11   4       50.04       38.41      8.05 o 
   5 -11   4       72.43       54.03      9.30 o 
   6 -11   4      193.61      209.15     12.62 o 
   7 -11   4       76.75       81.54      9.96 o 
   8 -11   4       48.59       42.01      9.09 o 
   9 -11   4       52.83       46.69     15.20 o 
  10 -11   4       80.83       66.08     25.62 o 
  -8 -10   4        0.42        7.42     24.27 o 
  -7 -10   4      136.04      101.04     18.29 o 
  -6 -10   4        1.94        7.04     10.91 o 
  -5 -10   4        0.19       19.04     11.01 o 
  -4 -10   4      566.44      542.84     27.23 o 
  -3 -10   4      930.97      967.54     31.91 o 
  -2 -10   4       75.97       91.32      9.19 o 
  -1 -10   4       17.89       21.02      5.03 o 
   0 -10   4       25.40        9.26      4.35 o 
   1 -10   4      188.40      177.96      8.80 o 
   2 -10   4      168.24      202.26     10.40 o 
   3 -10   4      326.19      326.22     12.75 o 
   4 -10   4      360.48      386.09     14.01 o 
   5 -10   4      816.09      796.63     19.64 o 
   6 -10   4       61.86       48.07      7.00 o 
   7 -10   4       10.52        9.77      6.44 o 
   8 -10   4       88.99       78.60     11.86 o 
   9 -10   4       25.86       19.13     11.98 o 
  10 -10   4       46.09        6.74     21.58 o 
  -9  -9   4       18.82      -22.25     20.23 o 
  -8  -9   4       94.35      113.95     28.99 o 
  -7  -9   4      108.20       90.06     16.36 o 
  -6  -9   4       98.48       93.21     13.68 o 
  -5  -9   4      220.09      209.64     17.43 o 
  -4  -9   4       53.92       55.14     11.45 o 
  -3  -9   4      661.91      676.19     22.56 o 
  -2  -9   4        7.59        2.98      4.05 o 
  -1  -9   4      577.42      588.35     14.11 o 
   0  -9   4       31.56       21.10      4.17 o 
   1  -9   4        1.17       -5.17      3.45 o 
   2  -9   4      649.02      645.90     16.13 o 
   3  -9   4      158.54      162.36      8.43 o 
   4  -9   4      291.41      259.38     10.32 o 
   5  -9   4      209.02      199.92      9.50 o 
   6  -9   4      104.62      104.49      9.28 o 
   7  -9   4      153.66      171.29     12.13 o 
   8  -9   4       75.21       71.63      9.76 o 
   9  -9   4       28.20       28.03     10.48 o 
  10  -9   4       14.38      -15.51     16.86 o 
  11  -9   4       20.32       37.76     22.25 o 
  -9  -8   4       93.22       89.00     26.97 o 
  -8  -8   4      164.76      136.20     26.97 o 
  -7  -8   4      171.41      170.88     15.18 o 
  -6  -8   4        1.90       -4.79      8.39 o 
  -5  -8   4      440.18      425.87     16.51 o 
  -4  -8   4     1181.51     1269.73     31.23 o 
  -3  -8   4     1553.11     1689.63     34.63 o 
  -2  -8   4     1475.75     1501.54     24.93 o 
  -1  -8   4      559.28      505.96     14.29 o 
   0  -8   4     1534.44     1419.89     26.62 o 
   1  -8   4       21.68        5.77      4.17 o 
   2  -8   4       54.22       41.84      6.96 o 
   3  -8   4     1541.27     1478.25     27.62 o 
   4  -8   4      603.30      598.49     16.70 o 
   5  -8   4      677.20      722.04     27.54 o 
   6  -8   4     1691.26     1803.13     38.37 o 
   7  -8   4      582.29      629.77     18.52 o 
   8  -8   4      136.76      132.40     10.79 o 
   9  -8   4      270.74      314.69     28.24 o 
  10  -8   4       33.11       24.27     18.21 o 
  11  -8   4        2.11       30.34     19.55 o 
 -10  -7   4       41.46       70.80     24.27 o 
  -9  -7   4      141.57      163.85     28.99 o 
  -8  -7   4      152.09      187.08     20.43 o 
  -7  -7   4       47.91       52.77      8.07 o 
  -6  -7   4      118.86      111.07     20.68 o 
  -5  -7   4      105.69      118.61     11.87 o 
  -4  -7   4       27.34       15.12      5.75 o 
  -3  -7   4      829.33      857.46     20.63 o 
  -2  -7   4      586.95      607.59     12.08 o 
  -1  -7   4       94.13       99.63      5.42 o 
   0  -7   4      902.36      894.49     16.15 o 
   1  -7   4       96.29       67.40      9.37 o 
   2  -7   4      226.71      226.58      8.43 o 
   3  -7   4      285.89      338.91      9.29 o 
   4  -7   4        4.24        9.16      4.79 o 
   5  -7   4      727.96      747.74     19.22 o 
   6  -7   4      289.35      285.88     12.11 o 
   7  -7   4      109.95      112.24     10.81 o 
   8  -7   4      449.45      485.50     17.46 o 
   9  -7   4      333.93      335.75     22.72 o 
  10  -7   4       53.47       67.63     15.36 o 
  11  -7   4        0.36       -7.42     15.51 o 
 -10  -6   4        0.03        2.70     18.21 o 
  -9  -6   4       48.89       45.98     14.09 o 
  -8  -6   4        2.24        9.58     11.02 o 
  -7  -6   4        0.80       -3.05      4.32 o 
  -6  -6   4        1.30       -0.95      5.26 o 
  -5  -6   4       31.61       28.82      7.01 o 
  -4  -6   4       14.31        6.34      4.25 o 
  -3  -6   4      155.54      148.19      8.17 o 
  -2  -6   4       41.77       46.07      2.99 o 
  -1  -6   4      234.76      256.19      6.83 o 
   0  -6   4     1431.42     1492.22     21.21 o 
   1  -6   4     1517.98     1580.57     22.34 o 
   2  -6   4     4020.70     4293.82     52.99 o 
   3  -6   4      257.38      261.62      8.66 o 
   4  -6   4        3.84        2.29      3.93 o 
   5  -6   4      220.24      245.56     10.22 o 
   6  -6   4      100.77       96.52     13.92 o 
   7  -6   4        8.20        5.13      4.78 o 
   8  -6   4       30.26       13.58      5.94 o 
   9  -6   4        0.54        7.14     10.09 o 
  10  -6   4       40.01       34.63     12.95 o 
  11  -6   4        6.36        2.70     16.86 o 
 -10  -5   4       27.82       47.18     14.49 o 
  -9  -5   4       24.62       37.30     11.98 o 
  -8  -5   4       80.14       79.80     12.77 o 
  -7  -5   4       58.56       55.28     12.07 o 
  -6  -5   4      174.56      177.24      8.63 o 
  -5  -5   4      134.60      116.30      5.90 o 
  -4  -5   4     1216.54     1118.72     31.21 o 
  -3  -5   4       59.87       51.44      4.45 o 
  -2  -5   4       14.77       14.26      3.33 o 
  -1  -5   4      260.68      233.55      5.83 o 
   0  -5   4     4330.73     4464.43     52.40 o 
   1  -5   4       74.25       68.48      4.62 o 
   2  -5   4     1132.42     1178.13     18.05 o 
   3  -5   4       14.95       14.86      3.58 o 
   4  -5   4      181.97      198.05      7.96 o 
   5  -5   4      235.74      220.31      8.51 o 
   6  -5   4      102.72      117.84      7.20 o 
   7  -5   4      528.84      546.39     16.71 o 
   8  -5   4      218.53      238.05     16.35 o 
   9  -5   4      285.88      332.17     46.46 o 
  10  -5   4       66.00       86.64     15.45 o 
  11  -5   4      137.32      170.23     19.78 o 
 -11  -4   4       16.15       33.94     14.06 o 
 -10  -4   4       65.62       72.65     13.83 o 
  -9  -4   4      131.04      143.70     14.78 o 
  -8  -4   4      516.78      548.43     20.62 o 
  -7  -4   4      721.75      775.97     21.06 o 
  -6  -4   4       89.57       94.17      7.51 o 
  -5  -4   4       29.49       23.64      4.18 o 
  -4  -4   4       44.24       36.18      3.80 o 
  -3  -4   4       75.14       59.76      3.88 o 
  -2  -4   4      247.18      234.76      8.85 o 
  -1  -4   4      514.87      539.07      8.51 o 
   0  -4   4     2203.23     2167.93     25.86 o 
   1  -4   4    13735.38    13313.77    148.95 o 
   2  -4   4     6708.41     6750.59     80.02 o 
   3  -4   4     2208.45     2100.14     30.35 o 
   4  -4   4     2024.99     2008.02     46.76 o 
   5  -4   4      248.93      217.29      8.33 o 
   6  -4   4      707.54      697.30     19.37 o 
   7  -4   4      357.10      337.17     10.51 o 
   8  -4   4      652.80      669.79     22.22 o 
   9  -4   4      206.95      194.18     32.58 o 
  10  -4   4      196.91      191.65     21.81 o 
  11  -4   4      103.16      116.07     17.47 o 
 -11  -3   4        2.64       -6.57     11.14 o 
 -10  -3   4        1.82       -8.09      9.21 o 
  -9  -3   4        6.53        2.55      7.62 o 
  -8  -3   4       24.16       22.94      7.08 o 
  -7  -3   4      139.34       98.89      6.87 o 
  -6  -3   4        7.12        2.78      3.94 o 
  -5  -3   4       40.19       46.90      3.86 o 
  -4  -3   4     1494.50     1721.67     27.62 o 
  -3  -3   4      108.00      105.59      4.77 o 
  -2  -3   4     4328.05     4454.94     58.61 o 
  -1  -3   4     1868.62     1847.80     20.81 o 
   0  -3   4     3768.34     3903.24     41.00 o 
   1  -3   4      550.32      564.57     10.33 o 
   2  -3   4     2888.70     3105.05     37.08 o 
   3  -3   4     2902.01     2896.72     39.06 o 
   4  -3   4      256.07      307.38      8.96 o 
   5  -3   4      528.91      462.45     17.26 o 
   6  -3   4      145.23      126.48      7.04 o 
   7  -3   4      155.99      189.39      7.46 o 
   8  -3   4      302.71      315.82     14.67 o 
   9  -3   4       76.38       81.83     11.83 o 
  10  -3   4       67.84       65.07     12.02 o 
  11  -3   4       33.57       11.37     13.25 o 
 -11  -2   4        0.68       10.45      9.50 o 
 -10  -2   4       49.98       39.01      9.50 o 
  -9  -2   4       63.22       69.70      9.28 o 
  -8  -2   4      232.06      229.92     26.30 o 
  -7  -2   4      326.64      340.85     13.99 o 
  -6  -2   4     2759.62     2995.73     63.84 o 
  -5  -2   4      482.08      467.06     16.48 o 
  -4  -2   4       28.92       55.61      4.37 o 
  -3  -2   4      601.02      597.96     12.58 o 
  -2  -2   4     1303.70     1312.61     18.43 o 
  -1  -2   4     1949.02     1992.85     21.74 o 
   0  -2   4     4386.78     4446.01     48.73 o 
   1  -2   4     5823.37     5848.69     64.72 o 
   2  -2   4     1280.10     1335.57     17.97 o 
   3  -2   4        1.01        4.70      2.50 o 
   4  -2   4       44.36       33.95      3.74 o 
   5  -2   4       61.78       51.97      4.46 o 
   6  -2   4      339.71      337.51     10.67 o 
   7  -2   4       16.97       16.00      4.56 o 
   8  -2   4       71.48       60.83     10.32 o 
   9  -2   4        0.68       -9.56      8.23 o 
  10  -2   4       33.96       21.05     10.55 o 
  11  -2   4        0.46        1.09     12.29 o 
 -10  -1   4       77.16       51.24     24.27 o 
  -9  -1   4      129.83      126.09     25.62 o 
  -8  -1   4      359.62      363.43     33.71 o 
  -7  -1   4      317.94      337.49     12.22 o 
  -6  -1   4     3209.67     3412.90     70.55 o 
  -5  -1   4      839.96      809.12     23.84 o 
  -4  -1   4      286.52      316.52     12.63 o 
  -3  -1   4      385.30      319.80      7.27 o 
  -2  -1   4      709.62      640.82     11.74 o 
  -1  -1   4      179.08      202.81      3.45 o 
   0  -1   4       46.41       52.45      3.38 o 
   1  -1   4        3.63        4.67      1.99 o 
   2  -1   4     8391.07     8470.03     92.57 o 
   3  -1   4     2211.21     2210.84     28.78 o 
   4  -1   4     1355.39     1357.13     21.09 o 
   5  -1   4      999.31      999.45     17.25 o 
   6  -1   4      181.35      193.22      8.60 o 
   7  -1   4     1093.06     1073.32     25.63 o 
   8  -1   4      332.64      348.96     30.12 o 
   9  -1   4       12.28        7.23      8.85 o 
  10  -1   4      144.29      145.05     15.30 o 
  11  -1   4       88.52       84.18     16.44 o 
 -10   0   4       77.14      136.20     28.99 o 
  -9   0   4        0.79       -6.74     17.53 o 
  -8   0   4       81.95       76.87     21.58 o 
  -7   0   4     1356.80     1347.17     68.77 o 
  -5   0   4     1422.62     1578.30     40.05 o 
  -4   0   4      136.32      160.29     20.56 o 
  -3   0   4     1171.13     1351.05     34.69 o 
  -2   0   4     2066.77     2133.20     39.01 o 
  -1   0   4    10159.04     9680.85     95.67 o 
   0   0   4     3651.90     3420.94     43.30 o 
   1   0   4      444.10      482.19      8.11 o 
   2   0   4     4337.48     4219.03     48.08 o 
   3   0   4       61.35       95.14      4.24 o 
   4   0   4     2301.37     2319.93     32.48 o 
   5   0   4      754.24      743.00     15.21 o 
   6   0   4      864.06      861.82     19.06 o 
   7   0   4        1.83       -1.45      3.67 o 
   8   0   4        6.69        7.33      8.33 o 
   9   0   4       55.81       50.81     10.66 o 
  10   0   4       83.50      128.09     12.71 o 
  11   0   4       58.20       87.92     22.59 o 
 -11   1   4       51.00       51.24     27.64 o 
 -10   1   4       40.03       -2.70     21.58 o 
  -9   1   4       51.88       50.57     22.25 o 
  -8   1   4       62.78       62.71     21.58 o 
  -5   1   4      447.21      448.61     13.83 o 
  -4   1   4       82.93      109.90      9.44 o 
  -3   1   4     2677.49     2748.34     67.20 o 
  -2   1   4    23318.88    23482.29    462.10 o 
  -1   1   4       40.30       30.54      1.94 o 
   0   1   4     1970.85     1949.79     29.44 o 
   1   1   4     1812.30     2071.48     28.40 o 
   2   1   4      220.67      243.66      6.00 o 
   3   1   4      889.68     1005.48     16.50 o 
   4   1   4       33.93       26.70      4.73 o 
   5   1   4      337.78      358.71     10.21 o 
   6   1   4      271.70      281.75     10.46 o 
   7   1   4      118.52      126.23      7.34 o 
   8   1   4      349.00      368.70     16.55 o 
   9   1   4        1.13        2.51      9.34 o 
  10   1   4        1.20        5.13     10.59 o 
  11   1   4        2.86        8.77     17.53 o 
 -11   2   4        0.65      -20.23     23.60 o 
 -10   2   4        5.57       17.53     22.92 o 
  -9   2   4      207.01      228.57     33.04 o 
  -8   2   4      262.98      246.11     32.36 o 
  -6   2   4        3.11       -4.05      4.05 o 
  -5   2   4      594.17      644.59     28.32 o 
  -4   2   4      701.95      776.75     33.04 o 
  -3   2   4     3954.93     3932.42     80.80 o 
  -2   2   4     2173.29     2202.61     30.02 o 
  -1   2   4     3059.36     3110.55     38.54 o 
   0   2   4    13976.81    13719.25    181.23 o 
   1   2   4      822.63      942.01     16.45 o 
   2   2   4       87.83       76.68      4.31 o 
   3   2   4      840.95      845.72     14.96 o 
   4   2   4      289.06      253.04     11.45 o 
   5   2   4      933.28      903.80     18.07 o 
   6   2   4        5.70        3.37      4.09 o 
   7   2   4      159.75      159.76      8.31 o 
   8   2   4      302.45      276.28     17.52 o 
   9   2   4       89.79      107.78     13.73 o 
  10   2   4        3.14        6.59     13.07 o 
  11   2   4        4.12       -0.67     18.88 o 
 -11   3   4       19.99        0.67     25.62 o 
 -10   3   4       26.24       49.22     26.30 o 
  -9   3   4      486.23      460.52     45.18 o 
  -7   3   4      296.46      281.17     16.86 o 
  -6   3   4     1320.53     1339.08     51.92 o 
  -5   3   4      728.61      656.73     31.02 o 
  -4   3   4     2471.70     2315.63     44.38 o 
  -3   3   4    12419.69    13182.90    224.60 o 
  -2   3   4      532.04      434.83      8.67 o 
  -1   3   4      999.89     1193.42     17.12 o 
   0   3   4      717.88      744.80     13.42 o 
   1   3   4     1192.90     1244.41     20.27 o 
   2   3   4     1524.12     1508.84     24.81 o 
   3   3   4     3122.52     3205.22     46.71 o 
   4   3   4      153.00      131.47      6.76 o 
   5   3   4     1817.94     1761.86     32.15 o 
   6   3   4       28.94       24.95      5.35 o 
   7   3   4       92.56      104.83      9.03 o 
   8   3   4      505.78      548.25     39.43 o 
   9   3   4       32.86       42.17     11.52 o 
  10   3   4      157.54      174.39     21.92 o 
 -11   4   4        0.99       -8.77     26.30 o 
 -10   4   4       31.29       44.50     27.64 o 
  -9   4   4      135.15       76.19     25.62 o 
  -8   4   4      244.57      211.72     16.18 o 
  -7   4   4      136.30      114.62     13.49 o 
  -6   4   4      601.33      602.14     16.63 o 
  -5   4   4       56.15       70.91      4.01 o 
  -4   4   4     1078.65     1170.81     29.45 o 
  -3   4   4     4029.42     4169.67     65.07 o 
  -2   4   4      983.80     1103.72     19.32 o 
  -1   4   4     1045.23     1168.04     17.42 o 
   0   4   4      138.38      146.76      9.47 o 
   1   4   4      121.10      107.72      5.32 o 
   2   4   4        5.14        3.16      3.37 o 
   3   4   4      371.01      401.04     11.91 o 
   4   4   4     1169.70     1140.85     23.79 o 
   5   4   4     1713.06     1667.48     34.33 o 
   6   4   4     1005.19      968.68     27.37 o 
   7   4   4      741.67      731.93     21.53 o 
   8   4   4       22.97       16.95      7.38 o 
   9   4   4        4.96        8.52     12.95 o 
  10   4   4       27.28       12.14     19.55 o 
 -11   5   4      142.67      137.55     17.53 o 
 -10   5   4        0.56        0.75      9.16 o 
  -9   5   4        5.28        3.03      6.20 o 
  -8   5   4       13.72       13.71      5.42 o 
  -7   5   4      397.63      399.27     14.75 o 
  -6   5   4      379.48      365.95     14.25 o 
  -5   5   4      698.69      724.80     18.45 o 
  -4   5   4      102.63      103.23      9.24 o 
  -3   5   4      327.43      299.12      8.47 o 
  -2   5   4      122.70      127.17      4.79 o 
  -1   5   4       37.17       31.82      3.09 o 
   0   5   4      487.73      481.84     10.13 o 
   1   5   4     3391.63     3506.80     50.34 o 
   2   5   4      178.16      207.78      7.59 o 
   3   5   4      356.36      382.72      9.94 o 
   4   5   4        0.56        2.63      5.89 o 
   5   5   4       30.01       26.73      6.67 o 
   6   5   4       87.18       81.81     16.56 o 
   7   5   4       25.22       23.47      8.63 o 
   8   5   4        3.81       -0.78      8.69 o 
   9   5   4       31.88       24.95     20.90 o 
  10   5   4       17.83      -22.25     19.55 o 
 -12   6   4       36.16       51.24     16.18 o 
 -11   6   4      149.03      149.18     14.28 o 
 -10   6   4       69.64       86.62     11.24 o 
  -9   6   4       67.10       76.28     11.14 o 
  -8   6   4      168.20      163.71     11.14 o 
  -7   6   4      362.40      322.78     14.88 o 
  -6   6   4      410.53      357.96     16.32 o 
  -5   6   4      992.93     1018.43     18.95 o 
  -4   6   4     3947.30     4111.91     66.16 o 
  -3   6   4     3995.64     4393.55     65.27 o 
  -2   6   4      226.61      207.70      6.65 o 
  -1   6   4      351.80      340.44      8.97 o 
   0   6   4     3094.70     3171.43     42.50 o 
   1   6   4       31.78       20.83      4.46 o 
   2   6   4     1436.32     1323.45     23.43 o 
   3   6   4      168.66      174.83      8.13 o 
   4   6   4      338.60      322.49     12.38 o 
   5   6   4      453.69      475.52     16.10 o 
   6   6   4     1083.69     1077.38     35.81 o 
   7   6   4      812.77      821.44     28.14 o 
   8   6   4      168.10      180.43     17.98 o 
   9   6   4       54.00       29.67     23.60 o 
 -11   7   4       42.46       50.64     13.25 o 
 -10   7   4       88.53      114.18     14.30 o 
  -9   7   4       97.76       81.38     12.47 o 
  -8   7   4        9.82       -4.54      7.09 o 
  -7   7   4        3.67       -5.88      3.92 o 
  -6   7   4      698.13      753.37     15.71 o 
  -5   7   4       29.51       22.12      4.26 o 
  -4   7   4        6.49        2.40      4.30 o 
  -3   7   4      214.74      174.62      7.74 o 
  -2   7   4      250.28      249.82     14.49 o 
  -1   7   4      504.49      533.75     12.99 o 
   0   7   4      667.66      613.06     12.92 o 
   1   7   4      834.92      741.14     16.40 o 
   2   7   4      285.89      232.39     10.63 o 
   3   7   4      581.18      634.62     16.42 o 
   4   7   4      144.70      132.88      9.11 o 
   5   7   4       21.18       16.54      7.71 o 
   6   7   4      414.83      427.40     30.10 o 
   7   7   4      550.83      491.44     31.08 o 
   8   7   4      189.19      171.86     20.05 o 
   9   7   4       33.20       33.04     24.95 o 
 -11   8   4        0.95       11.89     11.89 o 
 -10   8   4       26.77       40.76     25.28 o 
  -9   8   4       72.50       68.76     37.76 o 
  -8   8   4      457.15      484.55     21.74 o 
  -7   8   4        4.62       -1.46      3.49 o 
  -6   8   4       87.89       85.03      6.45 o 
  -5   8   4        1.47       -5.70      3.80 o 
  -4   8   4      239.10      255.01     10.85 o 
  -3   8   4      101.21      133.03      7.59 o 
  -2   8   4       92.27      117.66      6.08 o 
  -1   8   4        1.58        4.92      3.61 o 
   0   8   4      242.10      231.16     11.64 o 
   1   8   4        0.21       -2.38      3.63 o 
   2   8   4      230.63      215.95     10.88 o 
   3   8   4      402.46      414.25     18.92 o 
   4   8   4        1.23       -1.45      6.73 o 
   5   8   4       75.68       84.61     14.38 o 
   6   8   4        2.33       -1.83      9.80 o 
   7   8   4        5.63       -1.60     14.50 o 
   8   8   4       10.53        1.69     13.58 o 
   9   8   4        3.01      -14.83     23.60 o 
 -11   9   4       46.42       44.07     21.91 o 
 -10   9   4      128.91      135.82     18.24 o 
  -9   9   4       71.25       87.37     26.63 o 
  -8   9   4      328.98      318.54     16.57 o 
  -7   9   4       15.49        1.81      5.36 o 
  -6   9   4     1508.24     1499.80     28.83 o 
  -5   9   4      440.84      434.50     13.82 o 
  -4   9   4      278.76      265.22     11.62 o 
  -3   9   4       88.72       88.94      7.30 o 
  -2   9   4      308.21      340.63     18.63 o 
  -1   9   4      396.75      408.08     13.09 o 
   0   9   4      556.23      550.88     15.64 o 
   1   9   4      583.56      552.14     14.97 o 
   2   9   4        5.78       -2.86      7.24 o 
   3   9   4      305.65      327.57     19.46 o 
   4   9   4        6.56        0.90      8.16 o 
   5   9   4      121.99      139.50     15.33 o 
   6   9   4      112.50       92.99     19.53 o 
   7   9   4       55.53       62.92     17.98 o 
   8   9   4       68.43       35.03     17.31 o 
 -11  10   4       18.40       -6.07     16.86 o 
 -10  10   4       88.18       89.00     22.25 o 
  -9  10   4      317.13      369.68     35.40 o 
  -8  10   4      574.38      578.84     24.65 o 
  -7  10   4      409.44      392.43     14.86 o 
  -6  10   4      854.92      853.09     20.94 o 
  -5  10   4      384.96      397.46     14.17 o 
  -4  10   4      597.39      557.37     30.77 o 
  -3  10   4      760.66      775.32     16.87 o 
  -2  10   4      503.48      505.19     14.22 o 
  -1  10   4     1147.92     1197.40     37.64 o 
   0  10   4       12.50       14.16      4.89 o 
   1  10   4       14.86        1.66      5.25 o 
   2  10   4      327.60      277.79     19.94 o 
   3  10   4        2.39       -5.16      7.55 o 
   4  10   4        1.17       -2.65      9.40 o 
   5  10   4      419.39      440.95     33.89 o 
   6  10   4       15.31       19.69     18.21 o 
   7  10   4       58.60       46.44     18.30 o 
   8  10   4       10.48       12.14     27.64 o 
 -10  11   4        3.18        7.42     18.88 o 
  -9  11   4       46.23       44.50     20.90 o 
  -8  11   4        0.34        1.93     10.69 o 
  -7  11   4       70.75       53.18      9.05 o 
  -6  11   4       71.79       68.09      8.82 o 
  -5  11   4      381.38      382.85     14.63 o 
  -4  11   4        2.73       -4.01      6.56 o 
  -3  11   4      125.29      131.48      7.94 o 
  -2  11   4      118.73      120.35      8.12 o 
  -1  11   4      588.71      573.72     18.65 o 
   0  11   4       69.23       67.73      7.50 o 
   1  11   4        5.03       -4.76      7.48 o 
   2  11   4       61.26       62.36     17.87 o 
   3  11   4        0.83       -1.13      9.17 o 
   4  11   4      125.15      158.17     23.82 o 
   5  11   4       46.62       18.36     16.67 o 
   6  11   4        1.22       -0.86     15.54 o 
   7  11   4       98.86      102.17     22.66 o 
 -10  12   4       20.19       64.73     24.95 o 
  -9  12   4        1.72      -16.18     20.23 o 
  -8  12   4       63.34       55.64     15.71 o 
  -7  12   4      127.17      109.21     11.50 o 
  -6  12   4       17.89       12.96      8.08 o 
  -5  12   4       21.17       15.38      8.02 o 
  -4  12   4      196.57      209.45     15.68 o 
  -3  12   4       88.26       96.80      8.37 o 
  -2  12   4      218.61      232.50     13.30 o 
  -1  12   4      341.55      344.11     20.73 o 
   0  12   4       22.39       13.52      7.53 o 
   1  12   4        0.21       -6.93      6.51 o 
   2  12   4        3.58        8.99     15.23 o 
   3  12   4      106.30       92.83     41.80 o 
   4  12   4        6.93       -4.67     15.36 o 
   5  12   4        1.79        8.02     16.85 o 
   6  12   4        0.21        5.71     18.04 o 
  -9  13   4       61.46       32.36     25.62 o 
  -8  13   4       25.48       25.85     15.17 o 
  -7  13   4       23.22       17.19      9.22 o 
  -6  13   4       88.14       88.86     11.48 o 
  -5  13   4       81.66       87.46     10.93 o 
  -4  13   4        0.80       -8.77      8.41 o 
  -3  13   4     1787.99     1796.92     51.12 o 
  -2  13   4     1454.03     1617.42     38.24 o 
  -1  13   4      706.19      728.39     24.97 o 
   0  13   4      108.51       98.50     13.27 o 
   1  13   4      304.22      252.85     40.46 o 
   2  13   4        0.53        1.06     16.18 o 
   3  13   4       44.63       71.81     21.93 o 
   4  13   4       10.01       19.04     17.65 o 
   5  13   4        4.94        9.01     18.79 o 
  -9  14   4       42.68       48.55     28.32 o 
  -8  14   4       28.21        2.73     15.45 o 
  -7  14   4       12.23       10.85      9.60 o 
  -6  14   4       12.50       10.68      9.24 o 
  -5  14   4       35.80       43.96     10.55 o 
  -4  14   4        2.48        0.48     16.26 o 
  -3  14   4      372.43      406.22     22.72 o 
  -2  14   4       50.35       45.99     12.72 o 
  -1  14   4        5.60        7.69      9.71 o 
   0  14   4       48.96       51.85     20.56 o 
   1  14   4       70.47       80.91     33.04 o 
   2  14   4      152.45      171.26     39.78 o 
   3  14   4       78.02       98.44     34.39 o 
   4  14   4       43.35       59.34     30.34 o 
   5  14   4       39.38       46.52     31.69 o 
  -8  15   4        0.03       -9.28     14.97 o 
  -7  15   4        4.52        1.56     16.09 o 
  -6  15   4        0.28        2.94     12.75 o 
  -5  15   4        0.57        7.17     10.07 o 
  -4  15   4       42.67       56.54     27.47 o 
  -3  15   4        4.53       -2.24     19.55 o 
  -2  15   4       49.69       32.61     12.83 o 
  -1  15   4       56.83       31.05     12.83 o 
   0  15   4       49.75       20.63     11.16 o 
   1  15   4       30.78       58.66     33.71 o 
   2  15   4       13.56       24.95     31.02 o 
   3  15   4       11.71       20.23     26.30 o 
   4  15   4       14.27        0.67     28.99 o 
  -7  16   4        0.54        4.24     16.99 o 
  -6  16   4       51.87       52.25     17.76 o 
  -5  16   4       38.74       39.42     20.35 o 
  -4  16   4        2.51       20.07     18.52 o 
  -3  16   4       43.60       47.87     31.69 o 
  -2  16   4       39.70       -1.35     27.64 o 
  -1  16   4       23.58       -5.39     24.95 o 
   0  16   4       12.78       29.67     29.67 o 
   1  16   4      137.89      166.54     43.83 o 
   2  16   4       17.06       12.81     28.99 o 
  -6  17   4       24.18       34.75     22.68 o 
  -5  17   4       57.30       66.67     24.19 o 
  -4  17   4       63.91       70.59     23.79 o 
  -3  17   4        2.70       -8.09     27.64 o 
  -2  17   4       10.40       -5.39     30.34 o 
  -1  17   4        5.86       -8.09     28.99 o 
   0  17   4       50.03       66.75     38.43 o 
   1 -18   5       27.10       74.17     39.11 o 
   2 -18   5       21.58      -16.86     30.34 o 
   3 -18   5        6.42       19.55     31.69 o 
   4 -18   5        0.25       -2.02     31.02 o 
  -2 -17   5      125.54      130.81     43.15 o 
  -1 -17   5       17.35       25.89     23.33 o 
   0 -17   5      181.38      186.64     61.69 o 
   1 -17   5       21.70       24.27     23.36 o 
   2 -17   5       75.75       75.41     25.95 o 
   3 -17   5       94.08       93.64     26.38 o 
   4 -17   5       55.79       65.19     19.36 o 
   5 -17   5       29.22       -1.23     24.61 o 
   6 -17   5       15.22       18.23     41.13 o 
  -3 -16   5       90.59       46.94     23.57 o 
  -2 -16   5       98.60       49.90     22.55 o 
  -1 -16   5      107.06       84.58     24.56 o 
   0 -16   5       15.14        2.90      9.42 o 
   1 -16   5       94.82      118.68     25.69 o 
   2 -16   5       13.05       24.30     16.16 o 
   3 -16   5       50.93       53.44     17.12 o 
   4 -16   5       44.56       46.04     17.52 o 
   5 -16   5      197.09      241.25     25.07 o 
   6 -16   5      108.93      137.15     33.38 o 
   7 -16   5       38.08       74.93     20.02 o 
  -4 -15   5        3.38       18.74     23.60 o 
  -3 -15   5        0.24       16.44     22.59 o 
  -2 -15   5        6.58       -3.69     22.59 o 
  -1 -15   5       59.35       51.19     13.20 o 
   0 -15   5       38.06       14.95     10.12 o 
   1 -15   5        5.91       -2.97      8.97 o 
   2 -15   5        8.24        6.47     10.36 o 
   3 -15   5       24.53       18.47      9.92 o 
   4 -15   5       81.12       58.96     11.47 o 
   5 -15   5      121.27       96.40     12.28 o 
   6 -15   5       37.17       14.25     10.24 o 
   7 -15   5        2.10       -7.52     14.28 o 
   8 -15   5        1.53       17.22     18.31 o 
  -5 -14   5       31.30       58.25     18.41 o 
  -4 -14   5      124.70       89.44     19.60 o 
  -3 -14   5       12.31       28.02     15.05 o 
  -2 -14   5       19.34        2.67     13.74 o 
  -1 -14   5      432.63      474.34     78.43 o 
   0 -14   5      209.01      187.10     15.82 o 
   1 -14   5      239.88      287.62     30.42 o 
   2 -14   5       27.22       23.59      9.30 o 
   3 -14   5      117.95      139.83     12.46 o 
   4 -14   5        3.54        2.80      8.02 o 
   5 -14   5      105.86      104.97     12.10 o 
   6 -14   5       27.02       12.12      9.14 o 
   7 -14   5       57.13       70.20     12.84 o 
   8 -14   5       92.43      110.09     16.41 o 
   9 -14   5        7.60       18.70     18.04 o 
  -6 -13   5       22.47       20.09     17.95 o 
  -5 -13   5      175.13      226.63     23.43 o 
  -4 -13   5      141.52      164.24     20.99 o 
  -3 -13   5       74.89       42.60     14.53 o 
  -2 -13   5      115.59      110.03      9.26 o 
  -1 -13   5       95.01       95.18      9.06 o 
   0 -13   5      187.09      197.24     25.11 o 
   1 -13   5       55.84       40.68     10.12 o 
   2 -13   5       24.45       26.42      9.18 o 
   3 -13   5       42.65       22.43      8.12 o 
   4 -13   5      159.76      152.45     15.46 o 
   5 -13   5      305.56      317.25     16.22 o 
   6 -13   5      296.40      350.16     17.60 o 
   7 -13   5      168.53      153.96     13.18 o 
   8 -13   5      238.73      252.96     18.65 o 
   9 -13   5       71.79       59.41     18.95 o 
  -7 -12   5        4.17       -3.30     16.36 o 
  -6 -12   5       12.61       21.73     16.80 o 
  -5 -12   5        2.77       -6.27     12.47 o 
  -4 -12   5       79.97       45.88     15.58 o 
  -3 -12   5       98.54      112.94     17.10 o 
  -2 -12   5      172.66      187.69      9.21 o 
  -1 -12   5       44.73       65.87     10.41 o 
   0 -12   5      263.39      292.46     15.62 o 
   1 -12   5       72.95       63.40      7.39 o 
   2 -12   5      132.17      139.63     14.10 o 
   3 -12   5      169.65      141.82     11.08 o 
   4 -12   5       20.13       16.92      7.81 o 
   5 -12   5       26.40       22.80      8.17 o 
   6 -12   5      180.69      174.50     12.90 o 
   7 -12   5      236.20      254.70     15.39 o 
   8 -12   5      217.41      239.39     19.87 o 
   9 -12   5       56.28       51.02     23.26 o 
  10 -12   5        5.66      -12.81     18.88 o 
  -8 -11   5        7.39       20.23     28.99 o 
  -7 -11   5        0.75        4.58     14.34 o 
  -6 -11   5        5.65        3.45     12.06 o 
  -5 -11   5       16.02       25.42     12.86 o 
  -4 -11   5        0.14        4.88     10.55 o 
  -3 -11   5      111.51       73.57     13.66 o 
  -2 -11   5      726.98      690.31     17.81 o 
  -1 -11   5        2.29       -0.95      4.95 o 
   0 -11   5      195.98      166.09     10.92 o 
   1 -11   5       12.00       -1.85      5.33 o 
   2 -11   5      220.65      200.62     11.23 o 
   3 -11   5        2.74       -1.44      5.30 o 
   4 -11   5        0.67       -8.28      5.52 o 
   5 -11   5      186.59      175.52     11.83 o 
   6 -11   5        1.28       -4.61      6.94 o 
   7 -11   5       70.22       80.35     11.14 o 
   8 -11   5       17.21       19.23      8.53 o 
   9 -11   5        0.02      -17.84     11.89 o 
  10 -11   5        2.86        5.39     24.27 o 
  -8 -10   5       98.08       81.59     30.34 o 
  -7 -10   5       15.89       36.19     14.74 o 
  -6 -10   5      105.90       96.31     14.74 o 
  -5 -10   5      121.37      100.07     14.66 o 
  -4 -10   5       31.63       42.70     12.38 o 
  -3 -10   5      230.65      257.96     17.07 o 
  -2 -10   5      756.18      804.91     16.92 o 
  -1 -10   5      781.29      852.83     16.96 o 
   0 -10   5      323.10      337.60     12.41 o 
   1 -10   5      126.78      141.90      8.34 o 
   2 -10   5       26.03       22.48      5.65 o 
   3 -10   5       19.66       15.68      5.53 o 
   4 -10   5      263.09      244.46     10.92 o 
   5 -10   5        1.99        7.66      5.78 o 
   6 -10   5      206.42      211.33     10.75 o 
   7 -10   5       57.99       47.05      8.78 o 
   8 -10   5      105.73      127.86     13.81 o 
   9 -10   5       39.92       27.60     13.61 o 
  10 -10   5      135.52      165.87     33.04 o 
  -9  -9   5       24.59       53.94     26.97 o 
  -8  -9   5       43.25       20.90     22.92 o 
  -7  -9   5       58.84       44.92     19.22 o 
  -6  -9   5       89.71       89.07     13.39 o 
  -5  -9   5      111.47      103.96     12.45 o 
  -4  -9   5      330.43      337.56     18.52 o 
  -3  -9   5     1814.00     1826.87     38.03 o 
  -2  -9   5     1238.94     1251.91     20.43 o 
  -1  -9   5      510.10      518.59     16.57 o 
   0  -9   5       13.18        8.79      3.58 o 
   1  -9   5     1328.94     1312.76     22.52 o 
   2  -9   5      516.46      500.63     17.01 o 
   3  -9   5      542.52      547.12     14.19 o 
   4  -9   5      600.88      578.52     21.71 o 
   5  -9   5       35.57       29.05      6.69 o 
   6  -9   5       16.96        3.90      6.60 o 
   7  -9   5       84.88       82.86     10.09 o 
   8  -9   5       68.66       89.55     11.50 o 
   9  -9   5       23.93        7.58     10.84 o 
  10  -9   5      120.58      126.09     28.99 o 
  -9  -8   5       17.13       35.74     21.58 o 
  -8  -8   5        1.72       30.34     20.90 o 
  -7  -8   5       63.63       57.02     11.72 o 
  -6  -8   5       50.11       44.40      9.42 o 
  -5  -8   5      402.69      403.88     15.08 o 
  -4  -8   5       56.79       48.19      7.72 o 
  -3  -8   5      639.17      644.68     18.52 o 
  -2  -8   5      542.29      516.92     13.23 o 
  -1  -8   5       44.29       49.36      4.30 o 
   0  -8   5      163.82      164.15      8.75 o 
   1  -8   5      262.60      264.97      8.16 o 
   2  -8   5       15.99       -0.66      4.06 o 
   3  -8   5      208.24      191.30      8.19 o 
   4  -8   5      116.31      103.41      7.09 o 
   5  -8   5      681.02      647.78     21.73 o 
   6  -8   5       57.34       32.75      7.11 o 
   7  -8   5       24.22       20.94      7.38 o 
   8  -8   5        0.08       -9.51      6.34 o 
   9  -8   5       26.25       27.96     12.43 o 
  10  -8   5        2.66       26.30     19.55 o 
  11  -8   5       24.92       -3.37     19.55 o 
 -10  -7   5       11.33       37.08     21.58 o 
  -9  -7   5       92.96       80.91     23.60 o 
  -8  -7   5      122.20      125.13     18.04 o 
  -7  -7   5      222.92      248.74     11.06 o 
  -6  -7   5       81.47       88.63     14.86 o 
  -5  -7   5      249.20      268.10     11.23 o 
  -4  -7   5      969.12      974.44     28.87 o 
  -3  -7   5       57.71       56.39      6.31 o 
  -2  -7   5     2288.89     2285.28     33.99 o 
  -1  -7   5      115.75      111.97      5.19 o 
   0  -7   5     1258.73     1259.43     20.29 o 
   1  -7   5        2.42       -4.03      2.68 o 
   2  -7   5       13.05       16.81      3.80 o 
   3  -7   5      772.75      702.55     14.13 o 
   4  -7   5     1072.69     1056.14     23.84 o 
   5  -7   5       90.85       93.68      7.85 o 
   6  -7   5        2.23       -0.46      5.30 o 
   7  -7   5      141.13      127.30      9.11 o 
   8  -7   5      131.82      111.82     10.19 o 
   9  -7   5        8.94        0.09     10.76 o 
  10  -7   5        1.00      -16.86     15.51 o 
  11  -7   5        5.50        6.74     18.21 o 
 -10  -6   5       18.04       49.90     19.55 o 
  -9  -6   5      120.88      128.78     25.96 o 
  -8  -6   5      159.47      143.08     34.05 o 
  -7  -6   5       54.28       40.57      5.30 o 
  -6  -6   5      301.24      313.81     14.93 o 
  -5  -6   5      230.94      273.57     10.16 o 
  -4  -6   5       31.49       48.00      6.82 o 
  -3  -6   5     3467.41     3455.66     53.45 o 
  -2  -6   5     3147.12     3129.07     41.06 o 
  -1  -6   5     1230.73     1250.59     18.27 o 
   0  -6   5     1768.62     1712.35     23.76 o 
   1  -6   5     9661.76    10065.32    115.60 o 
   2  -6   5     7501.06     7503.98     88.27 o 
   3  -6   5     1027.24     1000.19     19.13 o 
   4  -6   5      668.74      665.01     15.99 o 
   5  -6   5      386.50      379.88     13.11 o 
   6  -6   5      147.96      134.66      9.52 o 
   7  -6   5      492.83      558.28     16.38 o 
   8  -6   5      999.72     1079.06     27.11 o 
   9  -6   5      383.41      413.15     23.71 o 
  10  -6   5       41.22       31.00     14.40 o 
  11  -6   5       35.91       28.99     20.23 o 
 -10  -5   5      103.63      126.36     20.56 o 
  -9  -5   5       61.26       96.85     14.09 o 
  -8  -5   5      147.56      150.69     24.95 o 
  -7  -5   5      271.36      274.88     12.32 o 
  -6  -5   5       61.94       50.29      5.38 o 
  -5  -5   5      133.00      113.52      5.78 o 
  -4  -5   5      188.24      210.52      7.81 o 
  -3  -5   5       63.69       66.21      4.86 o 
  -2  -5   5     1309.25     1353.39     22.40 o 
  -1  -5   5     1620.88     1547.51     20.87 o 
   0  -5   5      581.94      626.07     10.68 o 
   1  -5   5     4451.95     4750.36     57.30 o 
   2  -5   5      950.13      949.86     15.88 o 
   3  -5   5       68.42       53.13      4.84 o 
   4  -5   5     1214.07     1243.21     23.12 o 
   5  -5   5      824.97      812.35     17.69 o 
   6  -5   5      113.14      123.00      9.14 o 
   7  -5   5      143.10      150.02     11.46 o 
   8  -5   5      334.65      342.08     13.80 o 
   9  -5   5      120.96      128.93     14.93 o 
  10  -5   5       46.50       36.07     14.30 o 
  11  -5   5       60.27       40.46     20.23 o 
 -11  -4   5       14.45       35.36     13.91 o 
 -10  -4   5       25.66       18.72     11.89 o 
  -9  -4   5       27.96       19.37     10.46 o 
  -8  -4   5       65.53       53.06      8.67 o 
  -7  -4   5       23.13       13.65      5.82 o 
  -6  -4   5      232.26      263.43     10.11 o 
  -5  -4   5        1.15        0.60      3.24 o 
  -4  -4   5      315.54      347.92      7.51 o 
  -3  -4   5      300.93      347.69      9.05 o 
  -2  -4   5       12.91       11.75      2.87 o 
  -1  -4   5      388.15      413.86      7.23 o 
   0  -4   5       81.57       86.18      4.35 o 
   1  -4   5    11463.99    11925.87    127.58 o 
   2  -4   5      309.27      317.77      8.96 o 
   3  -4   5     1421.33     1409.24     22.66 o 
   4  -4   5      104.64       95.88      6.55 o 
   5  -4   5       12.53       25.10      4.56 o 
   6  -4   5       48.87       43.60      5.60 o 
   7  -4   5        0.07       -3.71      3.73 o 
   8  -4   5      308.81      292.83     13.47 o 
   9  -4   5       30.13       34.90     11.13 o 
  10  -4   5       21.11       25.10     12.29 o 
  11  -4   5        4.19        2.70     18.21 o 
 -11  -3   5       47.25       45.36     21.58 o 
 -10  -3   5       58.93       91.92     23.94 o 
  -9  -3   5       95.85       98.99     14.11 o 
  -8  -3   5      194.99      180.82     11.79 o 
  -7  -3   5      725.35      673.32     16.36 o 
  -6  -3   5      781.07      713.97     18.41 o 
  -5  -3   5     1031.86     1089.57     19.36 o 
  -4  -3   5      118.05      162.32      9.25 o 
  -3  -3   5     1257.18     1304.95     21.27 o 
  -2  -3   5      155.39      117.54      3.75 o 
  -1  -3   5      814.21      822.71     11.06 o 
   0  -3   5       36.94       32.49      2.77 o 
   1  -3   5     2355.57     2594.69     33.49 o 
   2  -3   5     1622.45     1602.95     21.72 o 
   3  -3   5      465.35      512.50     10.67 o 
   4  -3   5      198.14      184.18      7.17 o 
   5  -3   5     1115.98     1149.06     21.15 o 
   6  -3   5      205.73      201.03      8.74 o 
   7  -3   5      734.42      696.06     20.59 o 
   8  -3   5      267.26      273.19     19.69 o 
   9  -3   5       78.59       82.81     12.62 o 
  10  -3   5      194.63      236.33     18.36 o 
  11  -3   5      151.08      194.86     28.99 o 
 -11  -2   5       10.90       14.06      9.70 o 
 -10  -2   5       83.63      113.08     11.41 o 
  -9  -2   5        1.59        8.66      6.17 o 
  -8  -2   5      310.10      337.13     31.02 o 
  -7  -2   5      229.89      252.93     12.15 o 
  -6  -2   5      851.00      863.51     20.02 o 
  -5  -2   5     1764.20     1729.68     30.36 o 
  -4  -2   5        1.53        4.78      2.78 o 
  -3  -2   5      770.22      839.51     17.06 o 
  -2  -2   5     4221.66     4163.34     51.23 o 
  -1  -2   5      141.24      117.07      3.31 o 
   0  -2   5       34.02       19.47      3.14 o 
   1  -2   5     2204.20     2556.27     32.66 o 
   2  -2   5     1252.83     1366.01     18.80 o 
   3  -2   5       17.61        5.01      2.82 o 
   4  -2   5      369.73      479.22     11.15 o 
   5  -2   5      791.13      676.62     14.10 o 
   6  -2   5      929.56      955.89     20.55 o 
   7  -2   5      528.78      539.81     14.14 o 
   8  -2   5       98.95       91.33     10.09 o 
   9  -2   5       85.45       84.08     12.47 o 
  10  -2   5      172.86      196.07     17.38 o 
  11  -2   5       47.55       74.84     22.25 o 
 -10  -1   5        8.17       14.16     20.90 o 
  -9  -1   5        5.71        6.07     18.21 o 
  -8  -1   5       36.95       42.48     18.21 o 
  -7  -1   5      101.46       93.73      7.29 o 
  -6  -1   5       15.28        8.72      4.77 o 
  -5  -1   5        7.89       16.52      5.24 o 
  -4  -1   5      810.20      835.59     20.58 o 
  -3  -1   5      106.34      102.55      4.75 o 
  -2  -1   5       17.49       33.48      1.79 o 
  -1  -1   5     3218.71     3341.61     33.36 o 
   0  -1   5     3227.48     3257.11     42.23 o 
   1  -1   5      109.09       87.57      4.70 o 
   2  -1   5        4.76        0.92      2.34 o 
   3  -1   5        0.87       -0.16      2.58 o 
   4  -1   5     1911.62     2152.80     31.36 o 
   5  -1   5      294.57      296.41      8.83 o 
   6  -1   5        1.08        6.30      3.65 o 
   7  -1   5        5.06       -0.49      5.17 o 
   8  -1   5      124.67      110.58     12.70 o 
   9  -1   5        0.09      -10.32      8.89 o 
  10  -1   5       35.89       27.52     11.60 o 
  11  -1   5       11.17      -12.81     17.53 o 
 -10   0   5      144.19      176.66     32.36 o 
  -9   0   5       15.83        2.70     18.21 o 
  -8   0   5      351.18      387.03     36.41 o 
  -7   0   5      485.46      518.51     39.78 o 
  -6   0   5      674.45      638.54     19.55 o 
  -5   0   5     1402.67     1296.91     35.04 o 
  -4   0   5     2242.58     2332.96     59.12 o 
  -3   0   5     2686.16     2867.48     51.81 o 
  -2   0   5     4187.11     4602.96     61.54 o 
  -1   0   5     4134.24     4447.20     46.18 o 
   0   0   5       17.42       14.69      2.56 o 
   1   0   5      153.32      152.09      4.87 o 
   2   0   5       25.03       20.09      2.84 o 
   3   0   5      438.11      430.61      9.35 o 
   4   0   5      638.17      639.84     13.17 o 
   5   0   5      236.33      216.81      7.78 o 
   6   0   5      422.76      430.51     13.03 o 
   7   0   5      275.23      264.92     16.12 o 
   8   0   5       28.94       34.83     10.34 o 
   9   0   5      241.85      250.91     18.17 o 
  10   0   5       43.57       36.50     10.68 o 
  11   0   5       37.11       37.08     20.90 o 
 -11   1   5        5.77      -10.79     24.27 o 
 -10   1   5      183.46      157.78     32.36 o 
  -9   1   5      558.00      613.58     49.90 o 
  -8   1   5      283.82      231.95     31.02 o 
  -6   1   5       85.03       92.97      6.42 o 
  -5   1   5     3014.04     3034.72     74.61 o 
  -4   1   5      677.45      568.99     19.30 o 
  -3   1   5     1432.66     1270.15     25.27 o 
  -2   1   5      787.17      858.50     11.49 o 
  -1   1   5       18.08       22.51      2.18 o 
   0   1   5        9.69       11.35      2.30 o 
   1   1   5        4.90       11.42      2.81 o 
   2   1   5     7113.25     7384.67     86.80 o 
   3   1   5      309.57      320.64      8.05 o 
   4   1   5     2514.09     2580.67     39.28 o 
   5   1   5     1064.61     1038.45     20.27 o 
   6   1   5       56.68       56.82      5.94 o 
   7   1   5       20.95        5.67      4.32 o 
   8   1   5      270.18      280.67     18.69 o 
   9   1   5      284.23      265.51     18.35 o 
  10   1   5       19.04       26.52     12.58 o 
  11   1   5       56.16       89.00     24.27 o 
 -11   2   5       77.62       68.77     29.67 o 
 -10   2   5        0.35      -22.92     20.23 o 
  -9   2   5      104.15       82.26     24.95 o 
  -6   2   5        0.42        4.72      5.39 o 
  -5   2   5     1583.41     1724.09     64.73 o 
  -4   2   5      614.42      678.27     14.68 o 
  -3   2   5     1517.60     1427.84     61.09 o 
  -2   2   5     5518.95     5326.67     74.93 o 
  -1   2   5      452.39      479.30      8.68 o 
   0   2   5      618.15      739.97     14.38 o 
   1   2   5      347.34      315.49      8.12 o 
   2   2   5     6055.67     6217.18     84.19 o 
   3   2   5      426.03      445.92     10.56 o 
   4   2   5      448.87      428.58     17.33 o 
   5   2   5      199.07      215.48     13.77 o 
   6   2   5       93.58       86.65      7.04 o 
   7   2   5       14.86        9.65      4.84 o 
   8   2   5       98.06       95.13      9.34 o 
   9   2   5       82.24      119.33     17.17 o 
  10   2   5        2.51       -4.42     14.09 o 
 -11   3   5        1.23        3.37     24.95 o 
 -10   3   5        3.05      -19.55     20.90 o 
  -9   3   5        2.41        6.74     20.23 o 
  -7   3   5      350.14      349.94     20.23 o 
  -6   3   5       32.43       15.51      7.42 o 
  -5   3   5      179.10      178.43      7.87 o 
  -4   3   5     1556.58     1581.84     36.72 o 
  -3   3   5      694.97      661.58     17.42 o 
  -2   3   5     3977.93     4204.18     60.71 o 
  -1   3   5     2827.71     2840.65     36.57 o 
   0   3   5      406.91      377.37      8.68 o 
   1   3   5     1483.76     1570.51     34.93 o 
   2   3   5       54.79       45.92      7.12 o 
   3   3   5      491.90      427.49     11.54 o 
   4   3   5      342.82      351.97     10.96 o 
   5   3   5       49.90       47.84      6.16 o 
   6   3   5      130.50      117.52      8.38 o 
   7   3   5       74.40       76.98      9.43 o 
   8   3   5        7.31       12.05      7.32 o 
   9   3   5       21.11        5.61     12.92 o 
  10   3   5        1.44       10.11     14.97 o 
 -11   4   5       41.81       31.69     28.99 o 
 -10   4   5       52.64       57.31     27.64 o 
  -8   4   5       97.31       76.19     12.14 o 
  -7   4   5      892.34      828.99     26.91 o 
  -6   4   5      843.36      832.49     22.16 o 
  -5   4   5     1066.93     1040.32     19.90 o 
  -4   4   5      256.02      190.56      8.62 o 
  -3   4   5     1935.51     1971.75     33.73 o 
  -2   4   5      552.65      545.40     10.29 o 
  -1   4   5     3746.29     3714.41     47.21 o 
   0   4   5      210.07      301.01      9.94 o 
   1   4   5     4236.73     4352.77     71.08 o 
   2   4   5     6484.35     7063.50     93.72 o 
   3   4   5      545.01      469.76     13.49 o 
   4   4   5      363.42      348.60     18.48 o 
   5   4   5      473.79      448.91     15.96 o 
   6   4   5      932.85      884.89     32.97 o 
   7   4   5      568.19      556.37     27.18 o 
   8   4   5       18.77       26.30      8.32 o 
   9   4   5       70.36       58.05     16.40 o 
  10   4   5        0.36        2.02     21.58 o 
 -11   5   5       91.96      108.56     14.83 o 
 -10   5   5       11.04        4.58      6.98 o 
  -9   5   5      200.27      198.87     12.63 o 
  -8   5   5        2.36       -7.38      4.92 o 
  -7   5   5       12.72       12.17      6.84 o 
  -6   5   5      586.98      535.63     14.46 o 
  -5   5   5       17.48       19.66      6.39 o 
  -4   5   5      900.94      937.69     18.97 o 
  -3   5   5      489.37      447.26     10.97 o 
  -2   5   5     2465.88     2214.59     31.96 o 
  -1   5   5        3.56       -0.53      2.44 o 
   0   5   5       49.49       50.98      3.91 o 
   1   5   5      556.76      492.29     16.69 o 
   2   5   5       45.02       32.07      4.38 o 
   3   5   5      948.12      936.64     21.23 o 
   4   5   5      720.98      717.04     23.14 o 
   5   5   5      472.05      470.25     17.17 o 
   6   5   5      362.75      388.17     16.21 o 
   7   5   5      609.59      558.31     32.59 o 
   8   5   5      135.95      127.66     16.52 o 
   9   5   5       80.10       54.62     24.95 o 
  10   5   5        0.34        6.74     23.60 o 
 -11   6   5        1.17       -5.90      9.50 o 
 -10   6   5       34.33       -2.25      8.42 o 
  -9   6   5        9.79       12.89     11.46 o 
  -8   6   5        0.26       -3.11      6.59 o 
  -7   6   5      130.84      103.40      9.73 o 
  -6   6   5       68.93       73.13      6.79 o 
  -5   6   5      460.20      444.56     11.97 o 
  -4   6   5       16.07       17.25      4.47 o 
  -3   6   5     3077.27     3266.94     50.47 o 
  -2   6   5       10.92       15.62      3.13 o 
  -1   6   5       98.04      100.93      6.76 o 
   0   6   5      120.23      117.89      5.67 o 
   1   6   5      246.29      295.68     13.87 o 
   2   6   5        2.93        2.34      3.79 o 
   3   6   5        2.23        3.63      3.94 o 
   4   6   5      113.71      112.66      8.27 o 
   5   6   5      119.71      115.09     10.26 o 
   6   6   5      184.68      188.90     14.50 o 
   7   6   5      100.27      106.01     33.04 o 
   8   6   5      100.25       80.74     15.88 o 
   9   6   5        0.35       -6.74     21.58 o 
 -11   7   5       76.86       55.06     13.25 o 
 -10   7   5       19.77       21.24     10.97 o 
  -9   7   5       57.42       58.71     11.62 o 
  -8   7   5      267.75      219.92     21.58 o 
  -7   7   5        1.77        2.03      4.05 o 
  -6   7   5      441.52      431.16     11.41 o 
  -5   7   5      259.79      235.73      9.39 o 
  -4   7   5      188.20      177.33     10.05 o 
  -3   7   5        3.71        1.01      3.74 o 
  -2   7   5      284.47      252.88      9.56 o 
  -1   7   5      954.91     1015.78     22.46 o 
   0   7   5        8.06       21.05      4.79 o 
   1   7   5        1.07        1.42      4.54 o 
   2   7   5      176.19      180.66      8.54 o 
   3   7   5      409.70      433.10     13.59 o 
   4   7   5      238.92      243.78     14.70 o 
   5   7   5      105.21      128.05     15.18 o 
   6   7   5        4.37      -10.57      9.09 o 
   7   7   5      155.58      183.19     33.04 o 
   8   7   5       11.12        9.05     13.43 o 
   9   7   5       35.08       36.41     26.30 o 
 -11   8   5       31.93       54.20     20.23 o 
 -10   8   5      169.00      168.97     22.92 o 
  -9   8   5      114.86      102.20     22.59 o 
  -8   8   5       76.38       67.42     13.25 o 
  -7   8   5      444.83      472.76     13.84 o 
  -6   8   5      160.76      159.35      8.05 o 
  -5   8   5      961.16      977.89     22.79 o 
  -4   8   5      787.82      807.87     20.32 o 
  -3   8   5      268.89      276.50     13.17 o 
  -2   8   5     1142.23     1127.41     20.76 o 
  -1   8   5      577.00      540.01     18.40 o 
   0   8   5      565.51      610.99     16.26 o 
   1   8   5        1.34        0.81      4.78 o 
   2   8   5      554.54      536.79     17.33 o 
   3   8   5       11.34       14.70      7.46 o 
   4   8   5      169.24      202.70     21.70 o 
   5   8   5        6.80        2.65      9.54 o 
   6   8   5      312.44      323.42     27.28 o 
   7   8   5      239.61      268.36     25.82 o 
   8   8   5      110.49      108.24     19.27 o 
 -11   9   5        0.60        9.81     12.64 o 
 -10   9   5        1.56       -4.07     12.15 o 
  -9   9   5      201.17      220.38     20.91 o 
  -8   9   5      431.85      477.21     20.59 o 
  -7   9   5       86.39       90.80      7.92 o 
  -6   9   5      326.78      317.25     11.93 o 
  -5   9   5        1.93        1.40      5.55 o 
  -4   9   5      237.07      243.29     11.44 o 
  -3   9   5       32.42       45.49      4.33 o 
  -2   9   5        0.99        2.36      3.67 o 
  -1   9   5        1.57       -0.32      3.78 o 
   0   9   5      309.65      288.22     11.23 o 
   1   9   5       25.88       13.01      6.09 o 
   2   9   5       45.78       32.23      9.49 o 
   3   9   5      170.22      183.42     22.10 o 
   4   9   5       29.27       19.30     10.31 o 
   5   9   5       21.23        7.36     13.36 o 
   6   9   5      106.76       99.21     20.64 o 
   7   9   5        7.13       -5.94     14.06 o 
   8   9   5       80.44       53.88     18.13 o 
 -11  10   5       38.54       35.06     20.23 o 
 -10  10   5       79.20       64.05     21.58 o 
  -9  10   5        4.13        9.08     13.43 o 
  -8  10   5      162.93      167.67     18.65 o 
  -7  10   5      346.88      336.90     14.01 o 
  -6  10   5       13.14        7.43      5.78 o 
  -5  10   5        5.38       -1.90      6.01 o 
  -4  10   5       11.48        6.23      6.07 o 
  -3  10   5      274.42      248.81      9.55 o 
  -2  10   5      117.71      108.39      7.86 o 
  -1  10   5      109.70      114.78     10.51 o 
   0  10   5      279.66      271.82     15.16 o 
   1  10   5        1.21       -1.59      8.85 o 
   2  10   5       53.96       80.70     18.10 o 
   3  10   5       70.09       65.75     12.53 o 
   4  10   5      113.63       94.64     22.51 o 
   5  10   5        3.32        2.97     17.19 o 
   6  10   5        4.98        6.07     20.90 o 
   7  10   5       21.56        5.02     16.85 o 
 -10  11   5       92.80      113.95     27.64 o 
  -9  11   5      170.56      140.25     28.99 o 
  -8  11   5      214.29      205.40     19.75 o 
  -7  11   5      139.29      148.39     19.56 o 
  -6  11   5      956.97      978.94     28.50 o 
  -5  11   5       14.52       15.96      7.55 o 
  -4  11   5      864.18      890.86     27.30 o 
  -3  11   5       77.96       96.29      7.15 o 
  -2  11   5     1058.39     1131.67     24.70 o 
  -1  11   5      602.70      606.05     19.47 o 
   0  11   5      225.77      222.09     11.16 o 
   1  11   5      296.87      342.68     29.51 o 
   2  11   5       27.89       17.53     15.26 o 
   3  11   5      116.94      122.10     17.02 o 
   4  11   5       13.59       14.24     16.61 o 
   5  11   5      134.16      129.42     23.35 o 
   6  11   5       37.97       56.56     20.06 o 
   7  11   5       25.25       35.74     19.53 o 
 -10  12   5       10.76       -5.39     20.90 o 
  -9  12   5       75.04      115.97     28.99 o 
  -8  12   5       45.98       31.24     14.74 o 
  -7  12   5      210.78      211.49     14.22 o 
  -6  12   5       26.78       25.13     11.68 o 
  -5  12   5      149.78      171.20     18.74 o 
  -4  12   5      426.88      438.75     21.72 o 
  -3  12   5       96.95      109.28     11.87 o 
  -2  12   5     1624.39     1699.73     38.81 o 
  -1  12   5      230.28      256.29     19.56 o 
   0  12   5       10.93        4.67      7.23 o 
   1  12   5      474.11      519.17     36.95 o 
   2  12   5      136.81      145.23     24.05 o 
   3  12   5       88.00       89.38     22.17 o 
   4  12   5      110.43       82.42     21.50 o 
   5  12   5        3.53       20.98     19.27 o 
   6  12   5       11.56       35.08     20.35 o 
  -9  13   5        0.41       24.27     23.60 o 
  -8  13   5        0.12       -4.78     16.86 o 
  -7  13   5        1.76       -3.12      8.31 o 
  -6  13   5       14.63       16.18      8.90 o 
  -5  13   5        6.09        8.58      9.60 o 
  -4  13   5       30.07       33.34     10.58 o 
  -3  13   5        0.51       -8.25      9.48 o 
  -2  13   5      165.92      176.50     11.98 o 
  -1  13   5        0.15        4.13      9.10 o 
   0  13   5       13.27       36.52     18.21 o 
   1  13   5        3.07      -20.90     19.55 o 
   2  13   5       16.44       16.18     23.60 o 
   3  13   5      115.76       93.05     31.02 o 
   4  13   5        2.38        4.72     22.25 o 
   5  13   5        0.95      -12.14     23.60 o 
  -9  14   5       75.34       65.40     30.34 o 
  -8  14   5        3.93       -3.33     15.23 o 
  -7  14   5        8.43        9.28      9.83 o 
  -6  14   5        8.53        4.82      9.15 o 
  -5  14   5      235.40      211.65     16.22 o 
  -4  14   5      177.69      212.68     24.25 o 
  -3  14   5      161.84      133.93     15.18 o 
  -2  14   5      163.93      190.12     18.89 o 
  -1  14   5        5.73        8.54      9.65 o 
   0  14   5      161.94      148.39     16.28 o 
   1  14   5       18.94       60.01     29.67 o 
   2  14   5       95.85       72.15     31.69 o 
   3  14   5       17.11        4.72     25.62 o 
   4  14   5        1.05       -2.02     26.30 o 
  -8  15   5       18.80       -1.21     37.08 o 
  -7  15   5       15.43       17.00     10.97 o 
  -6  15   5       26.49       30.50     11.73 o 
  -5  15   5       66.82       72.07     18.69 o 
  -4  15   5      171.37      218.34     51.92 o 
  -3  15   5        6.97      -14.83     22.92 o 
  -2  15   5       91.02       47.20     29.67 o 
  -1  15   5      131.22      172.83     30.00 o 
   0  15   5      108.06      146.24     44.84 o 
   1  15   5      153.67      163.17     40.46 o 
   2  15   5       49.76       95.75     37.08 o 
   3  15   5      111.18       43.15     32.36 o 
  -7  16   5       49.25       71.13     22.17 o 
  -6  16   5       17.11        6.12     15.76 o 
  -5  16   5       15.61       -7.19     16.50 o 
  -4  16   5       44.69       84.28     35.06 o 
  -3  16   5       19.84       18.21     28.32 o 
  -2  16   5        0.63        5.39     29.67 o 
  -1  16   5       40.19       74.84     34.39 o 
   0  16   5        1.94       -6.74     26.30 o 
   1  16   5        8.32        0.00     28.32 o 
  -5  17   5        2.15        3.39     19.20 o 
  -4  17   5        3.50      -15.08     20.06 o 
  -3  17   5       17.25       39.78     33.71 o 
  -2  17   5        0.56       -1.35     27.64 o 
  -1  17   5        7.73       37.76     36.41 o 
   2 -18   6       18.44      -20.90     29.67 o 
   3 -18   6        3.92      -16.18     28.99 o 
  -2 -17   6       31.74       51.24     35.06 o 
  -1 -17   6        7.05        8.96     21.04 o 
   0 -17   6        0.34       -6.74     20.02 o 
   1 -17   6       36.00       24.56     21.21 o 
   2 -17   6        0.86        1.23     20.72 o 
   3 -17   6        0.10      -12.44     20.70 o 
   4 -17   6        9.98       18.27     16.78 o 
   5 -17   6       55.22       50.89     23.71 o 
  -3 -16   6        1.74       -2.16     20.43 o 
  -2 -16   6       82.41       29.55     22.92 o 
  -1 -16   6       95.95      104.13     13.61 o 
   0 -16   6      149.48      115.76     34.44 o 
   1 -16   6        5.69      -23.16     16.50 o 
   2 -16   6        8.37       18.53     37.42 o 
   3 -16   6       79.80       88.16     18.69 o 
   4 -16   6       52.29       50.05     17.60 o 
   5 -16   6       28.78       27.39     16.92 o 
   6 -16   6       18.08      -10.11     18.30 o 
   7 -16   6       19.10       -9.31     19.09 o 
  -4 -15   6       58.61       36.84     23.65 o 
  -3 -15   6      158.66      186.32     29.45 o 
  -2 -15   6      203.13      223.42     30.73 o 
  -1 -15   6      292.06      362.18     26.09 o 
   0 -15   6      287.69      347.36     21.07 o 
   1 -15   6      178.86      183.64     14.64 o 
   2 -15   6      163.68      210.83     17.42 o 
   3 -15   6       78.16       64.85     14.31 o 
   4 -15   6      175.15      213.84     25.98 o 
   5 -15   6      223.23      256.04     30.99 o 
   6 -15   6      256.81      285.30     25.96 o 
   7 -15   6      134.17      136.69     25.15 o 
   8 -15   6      136.96      138.24     25.50 o 
  -5 -14   6        1.30      -10.79     14.77 o 
  -4 -14   6        0.10       -5.25     14.58 o 
  -3 -14   6       52.03       37.73     16.41 o 
  -2 -14   6       31.67       45.54     16.39 o 
  -1 -14   6      107.46      133.83     13.14 o 
   0 -14   6       25.45       30.28      8.90 o 
   1 -14   6      135.43      175.59     21.59 o 
   2 -14   6        7.70        3.91      7.88 o 
   3 -14   6      250.16      257.21     19.79 o 
   4 -14   6       52.44       53.35     10.23 o 
   5 -14   6       37.53       56.34     10.21 o 
   6 -14   6        3.93       12.22      9.34 o 
   7 -14   6       70.09       57.39     12.68 o 
   8 -14   6      121.87      144.74     17.10 o 
  -6 -13   6       13.78       34.22     18.52 o 
  -5 -13   6      117.56      125.17     20.02 o 
  -4 -13   6       41.33       39.81     15.87 o 
  -3 -13   6       19.49       47.20     14.94 o 
  -2 -13   6        0.37        5.08      5.39 o 
  -1 -13   6       37.06       32.46      8.42 o 
   0 -13   6      257.41      264.86     13.76 o 
   1 -13   6      718.20      683.13     25.69 o 
   2 -13   6      196.95      223.86     17.40 o 
   3 -13   6        3.19       -8.09      6.72 o 
   4 -13   6       25.31       29.38      8.69 o 
   5 -13   6        1.10       -1.02      7.61 o 
   6 -13   6       44.11       75.28     10.85 o 
   7 -13   6        0.06        2.87      9.55 o 
   8 -13   6       21.44       -9.45     10.83 o 
   9 -13   6       15.94       14.95     26.30 o 
  -7 -12   6       77.89       88.44     20.89 o 
  -6 -12   6       66.40       63.24     24.95 o 
  -5 -12   6        0.45       -3.76     13.92 o 
  -4 -12   6        1.51        7.44     12.07 o 
  -3 -12   6        7.15        4.22     14.66 o 
  -2 -12   6       84.25      112.85     12.58 o 
  -1 -12   6      214.87      256.30     13.98 o 
   0 -12   6      348.13      364.99     15.22 o 
   1 -12   6      357.76      397.55     13.30 o 
   2 -12   6      217.75      213.22     18.54 o 
   3 -12   6       69.31       95.52     12.79 o 
   4 -12   6       41.44       58.92      9.19 o 
   5 -12   6      184.96      195.91     14.05 o 
   6 -12   6      239.24      249.63     14.95 o 
   7 -12   6      462.28      446.48     24.96 o 
   8 -12   6       23.03       20.90     11.15 o 
   9 -12   6      111.64      104.60     21.24 o 
  -8 -11   6        1.17       28.99     29.67 o 
  -7 -11   6       79.01       90.62     19.27 o 
  -6 -11   6       12.25       -4.41     11.30 o 
  -5 -11   6        1.09        5.45     11.59 o 
  -4 -11   6        1.24        9.98     10.96 o 
  -3 -11   6      125.65      154.24     24.12 o 
  -2 -11   6       25.22        8.22      6.13 o 
  -1 -11   6       14.54        7.18      4.85 o 
   0 -11   6      632.21      612.76     18.67 o 
   1 -11   6        1.07       -4.74      4.22 o 
   2 -11   6        5.39       -7.49      5.24 o 
   3 -11   6      148.36      144.67      9.93 o 
   4 -11   6        0.82       -4.18      6.50 o 
   5 -11   6        7.53        4.94      7.18 o 
   6 -11   6      499.90      522.51     19.68 o 
   7 -11   6      645.51      635.12     22.22 o 
   8 -11   6      114.14      126.44     13.97 o 
   9 -11   6      194.96      180.16     21.98 o 
  10 -11   6      106.11      115.97     31.02 o 
  -8 -10   6        0.04       -2.70     22.25 o 
  -7 -10   6        4.11       -9.41     12.31 o 
  -6 -10   6        0.55       -4.09     10.31 o 
  -5 -10   6      231.34      248.64     19.86 o 
  -4 -10   6        4.62        4.48     10.00 o 
  -3 -10   6      623.63      605.69     31.82 o 
  -2 -10   6       46.91       48.47      5.83 o 
  -1 -10   6        8.19        5.46      3.91 o 
   0 -10   6       44.70       33.50      7.70 o 
   1 -10   6       26.74       20.16      5.11 o 
   2 -10   6        7.62       -2.36      4.84 o 
   3 -10   6      147.66      108.30      8.12 o 
   4 -10   6      202.96      221.70     11.69 o 
   5 -10   6      154.53      140.02      9.41 o 
   6 -10   6       11.42       -0.47      6.82 o 
   7 -10   6        0.48        3.40      8.76 o 
   8 -10   6        2.12       -2.13      9.26 o 
   9 -10   6       15.55        3.76     12.95 o 
  10 -10   6       44.35       37.08     25.62 o 
  -9  -9   6      128.93      103.84     29.67 o 
  -8  -9   6       50.36       38.43     24.27 o 
  -7  -9   6      150.44      191.40     43.83 o 
  -6  -9   6        8.80        9.97     10.84 o 
  -5  -9   6       32.71       17.84      9.19 o 
  -4  -9   6        5.63        5.65      8.30 o 
  -3  -9   6     1343.82     1312.81     36.90 o 
  -2  -9   6      443.59      426.36     11.53 o 
  -1  -9   6      167.55      156.23      6.72 o 
   0  -9   6      402.06      346.42     10.58 o 
   1  -9   6       48.50       42.23      4.98 o 
   2  -9   6       11.72       -1.60      4.92 o 
   3  -9   6      183.51      199.89      9.05 o 
   4  -9   6      415.97      396.61     14.75 o 
   5  -9   6      474.28      492.75     15.13 o 
   6  -9   6      164.13      152.99     11.22 o 
   7  -9   6        4.78        0.57      7.59 o 
   8  -9   6       87.62       79.57     11.79 o 
   9  -9   6       48.31       43.02     13.28 o 
  10  -9   6       32.81       16.86     22.92 o 
  -9  -8   6       14.58       -2.70     20.23 o 
  -8  -8   6      182.41      166.54     29.67 o 
  -7  -8   6       98.17       94.73     16.45 o 
  -6  -8   6      161.39      147.79     13.05 o 
  -5  -8   6      343.28      337.75     18.88 o 
  -4  -8   6     1295.29     1398.39     30.86 o 
  -3  -8   6     1234.99     1344.88     29.78 o 
  -2  -8   6      902.09      967.37     20.22 o 
  -1  -8   6     1210.43     1144.78     19.18 o 
   0  -8   6        3.28        1.95      2.93 o 
   1  -8   6      247.80      213.66      8.36 o 
   2  -8   6      449.56      407.18     11.74 o 
   3  -8   6      125.56      125.95      7.17 o 
   4  -8   6      373.68      405.40     12.83 o 
   5  -8   6      107.96      128.90      9.46 o 
   6  -8   6      253.42      248.39     12.90 o 
   7  -8   6        9.71        4.82      7.06 o 
   8  -8   6       60.47       45.82      9.02 o 
   9  -8   6      154.78      159.36     16.96 o 
  10  -8   6      143.40      104.51     28.32 o 
 -10  -7   6        0.60       -2.02     18.88 o 
  -9  -7   6        0.63       -7.42     16.86 o 
  -8  -7   6       44.56       56.25     15.06 o 
  -7  -7   6       36.50       31.44      7.07 o 
  -6  -7   6       25.50       20.81      6.26 o 
  -5  -7   6       34.72       29.95      6.19 o 
  -4  -7   6      873.84      927.39     31.73 o 
  -3  -7   6     1083.17     1131.15     25.24 o 
  -2  -7   6      317.27      363.04     10.91 o 
  -1  -7   6     2921.54     3156.29     39.97 o 
   0  -7   6      151.48      153.03      6.12 o 
   1  -7   6     2022.99     1959.24     28.46 o 
   2  -7   6     4456.14     4591.51     57.80 o 
   3  -7   6      171.67      176.27      7.74 o 
   4  -7   6      326.94      299.56     12.38 o 
   5  -7   6      184.06      198.56     10.54 o 
   6  -7   6      196.63      224.62     11.40 o 
   7  -7   6      314.74      338.91     15.47 o 
   8  -7   6      141.65      151.81     11.95 o 
   9  -7   6      241.85      254.99     20.63 o 
  10  -7   6       56.17       17.53     20.23 o 
  11  -7   6       14.53        2.70     20.90 o 
 -10  -6   6       19.41        6.07     16.86 o 
  -9  -6   6       42.15       36.09     13.91 o 
  -8  -6   6       32.44       36.19     12.47 o 
  -7  -6   6       17.41        7.42      4.56 o 
  -6  -6   6       17.56       10.85      4.94 o 
  -5  -6   6      101.43       97.06     12.54 o 
  -4  -6   6      142.64      140.53      7.70 o 
  -3  -6   6      187.33      206.32      8.66 o 
  -2  -6   6      122.17      134.90      6.41 o 
  -1  -6   6      232.42      283.66      7.08 o 
   0  -6   6      925.49     1042.59     15.88 o 
   1  -6   6      446.64      479.48     10.92 o 
   2  -6   6      580.45      626.84     12.90 o 
   3  -6   6      103.03       91.86      6.77 o 
   4  -6   6      250.94      221.16     10.30 o 
   5  -6   6        0.08       -6.44      4.32 o 
   6  -6   6      124.88       99.34      8.18 o 
   7  -6   6      131.64      133.25      9.31 o 
   8  -6   6        2.25       -9.49      6.56 o 
   9  -6   6       45.83       44.56     12.62 o 
  10  -6   6        0.21      -22.25     16.18 o 
  11  -6   6        7.51       -7.42     18.21 o 
 -10  -5   6        4.94        3.19     11.98 o 
  -9  -5   6        1.27        3.56     10.36 o 
  -8  -5   6       14.74       30.40     11.41 o 
  -7  -5   6      102.62      105.70      8.30 o 
  -6  -5   6      677.93      664.42     13.66 o 
  -5  -5   6     1384.74     1403.47     26.76 o 
  -4  -5   6      360.00      350.04     10.05 o 
  -3  -5   6       14.07       14.28      3.77 o 
  -2  -5   6     1149.32     1087.95     19.37 o 
  -1  -5   6     3181.43     3267.88     37.99 o 
   0  -5   6    13064.27    13918.43    146.71 o 
   1  -5   6    14788.72    15637.72    175.74 o 
   2  -5   6     3559.77     3619.94     49.85 o 
   3  -5   6      227.59      210.53     14.14 o 
   4  -5   6       52.98       59.56      5.81 o 
   5  -5   6      640.83      689.35     18.70 o 
   6  -5   6      653.78      647.02     19.95 o 
   7  -5   6      570.90      550.67     16.35 o 
   8  -5   6       48.74       37.66      7.74 o 
   9  -5   6      315.84      321.09     33.02 o 
  10  -5   6      123.92      101.14     24.27 o 
  11  -5   6       72.85       49.90     22.92 o 
 -11  -4   6       19.00       29.38     13.32 o 
 -10  -4   6       13.93       22.15     18.88 o 
  -9  -4   6       20.56       17.09     10.24 o 
  -8  -4   6       40.96       28.11      8.00 o 
  -7  -4   6      190.11      221.74     10.79 o 
  -6  -4   6      646.27      674.64     17.29 o 
  -5  -4   6       57.10       50.47      4.57 o 
  -4  -4   6      218.88      196.32      9.35 o 
  -3  -4   6      125.12      117.69      5.51 o 
  -2  -4   6       21.22       25.01      2.72 o 
  -1  -4   6     3086.02     3025.73     33.25 o 
   0  -4   6     3744.57     3750.45     43.49 o 
   1  -4   6     2984.02     2878.84     34.90 o 
   2  -4   6     2139.56     2070.78     29.16 o 
   3  -4   6     2939.21     3084.52     40.81 o 
   4  -4   6      488.20      430.56     14.57 o 
   5  -4   6     1511.85     1464.57     28.53 o 
   6  -4   6      431.03      478.46     19.61 o 
   7  -4   6      471.67      475.99     14.53 o 
   8  -4   6      256.74      288.36     13.39 o 
   9  -4   6      199.59      245.53     18.81 o 
  10  -4   6      134.73      159.69     20.43 o 
  11  -4   6      205.46      207.00     31.02 o 
 -11  -3   6       20.40       12.45     11.41 o 
 -10  -3   6        3.80        6.69      9.70 o 
  -9  -3   6       66.37       67.09     10.72 o 
  -8  -3   6       34.81       19.68      7.66 o 
  -7  -3   6      334.20      290.92     10.58 o 
  -6  -3   6       90.61       97.02      6.52 o 
  -5  -3   6       24.18       26.04      3.81 o 
  -4  -3   6      233.46      251.21      9.13 o 
  -3  -3   6       61.16       71.69      4.11 o 
  -2  -3   6        5.50        8.23      2.38 o 
  -1  -3   6     4135.41     4413.47     46.74 o 
   0  -3   6     4271.95     4253.70     48.23 o 
   1  -3   6     2229.13     2267.12     30.44 o 
   2  -3   6       76.93      105.01      5.26 o 
   3  -3   6      125.62      118.32      5.66 o 
   4  -3   6     2521.39     2621.35     37.94 o 
   5  -3   6       82.20       73.99      5.83 o 
   6  -3   6      383.00      372.88     12.54 o 
   7  -3   6      259.59      257.64     10.68 o 
   8  -3   6        0.24       -1.09      5.80 o 
   9  -3   6        0.84        3.98     10.21 o 
  10  -3   6       33.78       31.44     14.49 o 
  11  -3   6        9.53      -12.14     16.86 o 
 -11  -2   6        0.52       16.60      9.21 o 
 -10  -2   6      182.96      184.71     20.56 o 
  -9  -2   6       20.29       21.91      6.80 o 
  -8  -2   6       28.98       39.33      6.49 o 
  -7  -2   6      352.46      321.71     10.11 o 
  -6  -2   6      886.49      912.12     18.96 o 
  -5  -2   6      789.30      780.29     18.60 o 
  -4  -2   6      553.44      464.24     11.64 o 
  -3  -2   6      325.40      296.34      8.64 o 
  -2  -2   6        1.23        4.45      2.24 o 
  -1  -2   6     4328.42     4556.69     47.86 o 
   0  -2   6     4275.87     4494.00     50.40 o 
   1  -2   6     2312.85     2309.40     30.54 o 
   2  -2   6      349.59      307.18      8.10 o 
   3  -2   6      247.38      191.81      6.63 o 
   4  -2   6       83.37       61.32      6.40 o 
   5  -2   6      616.87      680.55     14.78 o 
   6  -2   6      176.22      142.81      7.84 o 
   7  -2   6      497.84      518.39     16.93 o 
   8  -2   6       86.26       81.95     11.09 o 
   9  -2   6        1.58       -9.21      9.40 o 
  10  -2   6       97.18      119.48     18.21 o 
  11  -2   6       20.87       22.92     20.23 o 
 -10  -1   6       80.05       85.63     26.30 o 
  -9  -1   6       73.40       57.31     20.90 o 
  -8  -1   6      193.26      173.96     25.62 o 
  -7  -1   6      829.97      836.04     23.30 o 
  -6  -1   6     2716.31     2796.42     71.52 o 
  -5  -1   6     1489.24     1645.67     31.85 o 
  -4  -1   6     2529.64     2633.62     48.88 o 
  -3  -1   6     1661.85     1622.96     24.30 o 
  -2  -1   6     1880.19     1764.99     21.95 o 
  -1  -1   6     1480.17     1523.76     18.81 o 
   0  -1   6       83.32       99.33      5.22 o 
   1  -1   6     4991.76     4958.36     59.62 o 
   2  -1   6      562.06      627.98     11.83 o 
   3  -1   6       69.42       89.44      7.01 o 
   4  -1   6      931.33      894.38     25.74 o 
   5  -1   6       11.97        8.00      3.80 o 
   6  -1   6     1228.75     1300.77     24.58 o 
   7  -1   6      236.71      266.71     13.77 o 
   8  -1   6       60.82       55.94      8.12 o 
   9  -1   6      208.46      254.23     18.82 o 
  10  -1   6       95.20      138.83     22.59 o 
  11  -1   6       75.40      120.02     26.97 o 
 -10   0   6        0.23      -14.83     19.55 o 
  -9   0   6      227.82      209.02     32.36 o 
  -8   0   6       85.32       86.31     21.58 o 
  -7   0   6      103.52      100.50     16.52 o 
  -6   0   6     1729.96     1740.15     46.25 o 
  -5   0   6       22.18       29.71      6.20 o 
  -4   0   6     1048.88     1145.71     20.69 o 
  -3   0   6       89.51       59.91      4.60 o 
  -2   0   6       32.93       36.98      2.50 o 
  -1   0   6      291.31      292.36      5.54 o 
   0   0   6     2235.89     2433.04     33.37 o 
   1   0   6        1.18       -0.36      2.10 o 
   2   0   6       20.41       14.06      3.20 o 
   3   0   6     1079.61     1011.56     16.71 o 
   4   0   6      153.22      153.51      6.85 o 
   5   0   6        5.04        5.16      3.73 o 
   6   0   6      395.21      347.95     12.40 o 
   7   0   6       13.29       10.70      5.43 o 
   8   0   6      325.87      353.70     15.62 o 
   9   0   6       74.02       94.79     11.98 o 
  10   0   6       29.91       28.32     18.88 o 
  11   0   6       36.23       35.06     22.92 o 
 -10   1   6        4.85       16.86     24.27 o 
  -9   1   6       47.45       23.60     21.58 o 
  -7   1   6       15.96       11.80      4.77 o 
  -6   1   6       43.89       43.19      6.20 o 
  -5   1   6        1.50        0.00      4.77 o 
  -4   1   6      129.49      133.22      5.33 o 
  -3   1   6    12156.97    13188.94    199.70 o 
  -2   1   6     1830.61     1848.42     26.73 o 
  -1   1   6     1536.35     1656.10     21.35 o 
   0   1   6      255.56      251.26      6.73 o 
   1   1   6      797.17      771.91     16.37 o 
   2   1   6        0.14       -3.41      3.02 o 
   3   1   6      442.65      443.44     10.16 o 
   4   1   6        1.88        3.28      3.54 o 
   5   1   6      100.54      107.00      7.62 o 
   6   1   6      630.37      624.53     15.79 o 
   7   1   6      215.14      219.46     14.12 o 
   8   1   6        2.78       -2.83      6.25 o 
   9   1   6        9.09       10.57     11.19 o 
  10   1   6        0.08        3.37     18.88 o 
 -11   2   6       76.27       57.99     31.69 o 
 -10   2   6       59.84       97.09     29.67 o 
  -9   2   6       29.23        1.35     19.55 o 
  -7   2   6      657.95      617.80     20.26 o 
  -6   2   6     1010.06      955.55     29.08 o 
  -5   2   6       91.73       71.56      5.37 o 
  -4   2   6     3307.20     3618.94     76.52 o 
  -3   2   6     5844.98     5957.45    105.39 o 
  -2   2   6     9418.19     9690.81    133.97 o 
  -1   2   6     2410.94     2407.71     31.58 o 
   0   2   6      695.49      675.10     13.14 o 
   1   2   6      480.45      454.60     11.36 o 
   2   2   6     2829.30     2875.72     42.92 o 
   3   2   6     3036.15     3240.14     44.84 o 
   4   2   6      586.29      601.62     14.68 o 
   5   2   6      612.12      581.64     15.99 o 
   6   2   6      325.37      292.80     11.96 o 
   7   2   6        3.38       -3.53      6.91 o 
   8   2   6      212.59      209.43     13.28 o 
   9   2   6       25.39       56.54     15.71 o 
  10   2   6       72.44       99.12     26.30 o 
 -11   3   6        0.73       16.18     26.97 o 
 -10   3   6        0.49       12.14     22.92 o 
  -8   3   6       21.33        8.77      5.24 o 
  -7   3   6      839.48      832.71     37.76 o 
  -6   3   6      397.66      356.24     11.98 o 
  -5   3   6     1203.06     1138.62     23.80 o 
  -4   3   6     6736.55     6754.30    138.71 o 
  -3   3   6     8539.22     9170.98    137.55 o 
  -2   3   6     7426.33     8009.56    112.16 o 
  -1   3   6     2203.93     2448.87     32.57 o 
   0   3   6       52.77       38.77      3.87 o 
   1   3   6       27.71       21.44      3.66 o 
   2   3   6      839.34      809.06     17.08 o 
   3   3   6      116.08       98.00      6.35 o 
   4   3   6     2132.25     2021.84     40.15 o 
   5   3   6       17.50       17.58      5.40 o 
   6   3   6      229.51      242.83     12.58 o 
   7   3   6      516.41      517.35     20.68 o 
   8   3   6       20.36       13.88      8.04 o 
   9   3   6      187.22      164.72     33.38 o 
  10   3   6       23.82       18.88     22.25 o 
 -11   4   6        2.89       11.46     28.99 o 
 -10   4   6      108.88       22.92     25.62 o 
  -8   4   6       55.58       51.67      6.90 o 
  -7   4   6      156.73      152.49      8.75 o 
  -6   4   6        0.01       -6.29      4.53 o 
  -5   4   6        1.73       -3.82      3.99 o 
  -4   4   6     3206.75     3236.72     52.09 o 
  -3   4   6     2100.94     2188.06     37.56 o 
  -2   4   6      109.24      128.89      4.83 o 
  -1   4   6      125.05      131.14      6.85 o 
   0   4   6       79.48       79.36      4.34 o 
   1   4   6       85.50       84.63      5.25 o 
   2   4   6      106.95      176.88      6.92 o 
   3   4   6      272.74      229.43      9.82 o 
   4   4   6      111.23      136.10      9.39 o 
   5   4   6       47.73       57.51      7.76 o 
   6   4   6       15.86       12.84      6.95 o 
   7   4   6        1.64        4.31      9.32 o 
   8   4   6       23.94       29.95     12.10 o 
   9   4   6        0.23       -2.02     19.55 o 
  10   4   6       26.72       -2.70     20.90 o 
 -11   5   6       19.79       16.52     19.22 o 
 -10   5   6      245.89      261.56     15.49 o 
  -9   5   6        8.79        8.79      7.58 o 
  -8   5   6      248.89      212.70     13.83 o 
  -7   5   6      208.99      232.41     12.18 o 
  -6   5   6       36.70       38.54      4.39 o 
  -5   5   6     1079.69     1091.11     25.99 o 
  -4   5   6      131.28      113.09      7.80 o 
  -3   5   6     1138.62     1222.82     23.58 o 
  -2   5   6      470.33      489.88     10.59 o 
  -1   5   6      941.16      980.88     18.33 o 
   0   5   6      973.06     1034.49     17.66 o 
   1   5   6      192.94      201.15      9.19 o 
   2   5   6       11.87       18.03      4.03 o 
   3   5   6      156.60      151.53      9.09 o 
   4   5   6      398.75      424.76     20.40 o 
   5   5   6        9.32        7.34      6.27 o 
   6   5   6      177.61      183.02     14.18 o 
   7   5   6        3.87       -6.32     10.84 o 
   8   5   6       32.80       18.03     21.58 o 
   9   5   6       24.85        5.39     22.92 o 
 -11   6   6      182.89      207.98     16.88 o 
 -10   6   6      195.53      222.05     16.92 o 
  -9   6   6       61.02       78.53     11.89 o 
  -8   6   6      102.24       89.68     11.67 o 
  -7   6   6       90.43       81.90      9.17 o 
  -6   6   6      641.31      635.64     18.66 o 
  -5   6   6      868.70      825.18     18.38 o 
  -4   6   6      616.77      582.93     16.21 o 
  -3   6   6       36.93       32.05      4.51 o 
  -2   6   6      155.59      148.40      5.98 o 
  -1   6   6     1336.37     1423.03     37.02 o 
   0   6   6     3859.85     3994.47     52.85 o 
   1   6   6     1706.47     1620.23     32.73 o 
   2   6   6       24.40       23.54      4.88 o 
   3   6   6      445.58      451.38     12.72 o 
   4   6   6      146.18      131.44      9.06 o 
   5   6   6      442.05      468.06     20.91 o 
   6   6   6      588.43      566.79     36.75 o 
   7   6   6      248.32      263.61     41.13 o 
   8   6   6       80.66       77.45     23.26 o 
   9   6   6        8.68        3.37     23.60 o 
 -11   7   6       19.64       25.62     11.92 o 
 -10   7   6        5.12      -10.72      9.98 o 
  -9   7   6       81.24       98.45     16.18 o 
  -8   7   6      160.40      166.03     15.65 o 
  -7   7   6      518.93      516.45     11.96 o 
  -6   7   6       27.50       27.06      6.63 o 
  -5   7   6      584.80      576.83     18.58 o 
  -4   7   6      322.84      285.39     10.96 o 
  -3   7   6       40.97       57.52      5.56 o 
  -2   7   6      763.57      734.76     15.16 o 
  -1   7   6      494.67      511.89     13.22 o 
   0   7   6     2888.35     3073.79     45.55 o 
   1   7   6      202.54      194.19     14.50 o 
   2   7   6      364.32      359.22     13.57 o 
   3   7   6      123.63      128.02      8.24 o 
   4   7   6       47.48       60.37      9.86 o 
   5   7   6        0.56       -2.60      7.46 o 
   6   7   6      178.01      160.18     34.05 o 
   7   7   6      344.02      297.05     26.50 o 
   8   7   6       14.97       30.22     15.51 o 
   9   7   6       27.96       15.51     24.95 o 
 -11   8   6        9.53        4.72     13.49 o 
 -10   8   6       52.28       60.96     13.73 o 
  -9   8   6      226.34      220.53     22.92 o 
  -8   8   6       20.19       -7.33     23.26 o 
  -7   8   6       10.57       10.48      4.34 o 
  -6   8   6       23.73       16.43      4.99 o 
  -5   8   6      163.13      164.72     12.72 o 
  -4   8   6      159.58      166.87      9.42 o 
  -3   8   6      205.08      213.63      8.23 o 
  -2   8   6      179.32      188.03      7.73 o 
  -1   8   6      153.32      155.65      8.24 o 
   0   8   6      167.10      150.94      8.21 o 
   1   8   6       59.27       45.43      6.97 o 
   2   8   6       25.13       17.33      5.63 o 
   3   8   6       13.40       -2.68      6.27 o 
   4   8   6       80.49       66.63     12.20 o 
   5   8   6        0.85      -13.50      9.00 o 
   6   8   6        2.83       -3.85     12.80 o 
   7   8   6        0.02       36.12     16.50 o 
   8   8   6       28.13       25.91     16.02 o 
 -11   9   6       64.32       45.85     20.23 o 
 -10   9   6      118.87      141.45     23.94 o 
  -9   9   6      270.43      279.49     23.51 o 
  -8   9   6      629.78      649.90     24.76 o 
  -7   9   6      386.03      411.67     14.41 o 
  -6   9   6       11.28        4.03      5.23 o 
  -5   9   6      536.50      557.44     17.57 o 
  -4   9   6      212.73      210.33     11.00 o 
  -3   9   6      281.33      297.89      9.34 o 
  -2   9   6      631.45      608.71     15.54 o 
  -1   9   6       34.72       38.90      7.02 o 
   0   9   6      331.82      301.34     11.90 o 
   1   9   6      433.83      434.56     16.09 o 
   2   9   6      234.69      215.09     13.28 o 
   3   9   6        8.16       -2.03      8.16 o 
   4   9   6       51.20       71.49     20.03 o 
   5   9   6       39.60       31.31     22.92 o 
   6   9   6      128.54      117.61     21.92 o 
   7   9   6       26.43       -0.23     15.65 o 
   8   9   6       10.47      -12.91     18.54 o 
 -11  10   6       24.81       -4.72     18.21 o 
 -10  10   6       57.81       67.43     22.25 o 
  -9  10   6       73.16       82.93     24.27 o 
  -8  10   6      310.92      273.32     21.40 o 
  -7  10   6       11.44        8.79      6.52 o 
  -6  10   6      144.57      131.44     10.20 o 
  -5  10   6      288.49      316.35     24.42 o 
  -4  10   6       81.74       83.21      9.21 o 
  -3  10   6      573.32      525.97     14.31 o 
  -2  10   6      960.21     1014.28     22.23 o 
  -1  10   6      510.90      532.73     17.56 o 
   0  10   6       92.13      105.21      8.01 o 
   1  10   6       73.32       49.44     14.51 o 
   2  10   6      251.27      286.01     31.02 o 
   3  10   6       14.27       11.15      9.54 o 
   4  10   6       87.28      121.11     21.45 o 
   5  10   6       93.63       72.29     20.01 o 
   6  10   6       66.46       69.16     27.31 o 
   7  10   6       26.57       16.67     18.61 o 
 -10  11   6        1.48       10.79     20.23 o 
  -9  11   6        2.13        6.07     18.88 o 
  -8  11   6        3.20        2.94     11.60 o 
  -7  11   6       95.95      105.67     13.82 o 
  -6  11   6        4.34       -7.12      7.20 o 
  -5  11   6       32.31       21.26      7.75 o 
  -4  11   6      129.07      148.81     16.96 o 
  -3  11   6        1.76       -6.99      4.66 o 
  -2  11   6       11.96        6.97      5.89 o 
  -1  11   6       12.21       -2.82      5.46 o 
   0  11   6       30.92       23.18      7.72 o 
   1  11   6       27.49       14.83     14.30 o 
   2  11   6       16.56       25.07     15.54 o 
   3  11   6       21.49       36.52     17.87 o 
   4  11   6        5.78      -12.16     15.85 o 
   5  11   6       21.56       18.21     17.16 o 
   6  11   6        6.00       -2.60     18.54 o 
 -10  12   6       68.61       35.74     24.27 o 
  -9  12   6       63.10       53.94     25.62 o 
  -8  12   6      165.80      139.48     18.91 o 
  -7  12   6        1.00       -7.62      7.75 o 
  -6  12   6       41.18       67.68     11.97 o 
  -5  12   6        2.08       -0.24      8.41 o 
  -4  12   6       87.86       80.43     12.00 o 
  -3  12   6      144.66      154.60      9.96 o 
  -2  12   6      936.80      926.80     26.02 o 
  -1  12   6      539.83      578.50     23.55 o 
   0  12   6       20.00       25.46     10.12 o 
   1  12   6        0.49       10.15     19.89 o 
   2  12   6      184.53      228.78     27.82 o 
   3  12   6      189.54      214.68     28.12 o 
   4  12   6       47.62       23.90     18.61 o 
   5  12   6       21.20       34.71     20.41 o 
   6  12   6       16.24       19.08     20.16 o 
  -9  13   6       16.39       14.16     24.27 o 
  -8  13   6       39.42       36.72     16.02 o 
  -7  13   6        0.63        7.30      9.48 o 
  -6  13   6       63.71       96.63     13.33 o 
  -5  13   6      115.68      157.27     18.87 o 
  -4  13   6      107.01       77.88     12.89 o 
  -3  13   6      223.55      206.72     16.76 o 
  -2  13   6      354.07      377.29     16.65 o 
  -1  13   6       38.02       37.01     14.83 o 
   0  13   6      144.54      188.19     36.41 o 
   1  13   6      118.33      202.28     39.11 o 
   2  13   6      104.62       35.74     27.64 o 
   3  13   6      166.85      105.18     32.36 o 
   4  13   6        2.48        5.39     24.27 o 
   5  13   6       16.49       18.88     27.64 o 
  -9  14   6        3.29      -22.25     22.92 o 
  -8  14   6        0.25        3.11     15.71 o 
  -7  14   6       47.83       86.74     13.11 o 
  -6  14   6        8.84       21.00      9.99 o 
  -5  14   6      129.84      144.36     15.78 o 
  -4  14   6        2.46        8.86     10.72 o 
  -3  14   6      257.21      264.44     19.43 o 
  -2  14   6       15.18        7.61     14.83 o 
  -1  14   6       89.12       84.56     13.99 o 
   0  14   6      109.39      118.64     15.85 o 
   1  14   6       32.94       10.79     26.30 o 
   2  14   6       52.71       53.27     33.04 o 
   3  14   6       10.62       51.92     30.34 o 
   4  14   6       71.79       38.43     32.36 o 
  -8  15   6       21.32        2.21     17.47 o 
  -7  15   6        0.24        3.01     16.13 o 
  -6  15   6        1.08       -3.66     16.14 o 
  -5  15   6        7.56        7.36     18.35 o 
  -4  15   6       23.83       18.21     27.64 o 
  -3  15   6      124.34      138.22     38.43 o 
  -2  15   6        0.21      -13.49     24.95 o 
  -1  15   6        0.03       -8.77     25.62 o 
   0  15   6       45.90       46.52     32.36 o 
   1  15   6        1.02       -8.77     26.97 o 
   2  15   6       15.81       26.97     31.69 o 
   3  15   6        0.65       31.02     31.02 o 
  -7  16   6       90.14       91.70     31.69 o 
  -6  16   6       37.52       39.06     21.31 o 
  -5  16   6       85.55       83.74     24.76 o 
  -4  16   6       21.22        8.09     27.64 o 
  -3  16   6        1.71      -16.86     25.62 o 
  -2  16   6       15.43       51.92     35.06 o 
  -1  16   6       74.39      118.67     40.46 o 
   0  16   6       97.21      126.76     40.46 o 
   1  16   6       68.05       75.52     37.76 o 
  -5  17   6        1.41      -11.92     20.09 o 
  -4  17   6       12.96       34.39     35.74 o 
  -3  17   6        8.95       27.64     31.69 o 
  -2  17   6        1.29       -2.02     30.34 o 
  -1  17   6       13.90       31.02     37.08 o 
  -1 -17   7       33.63       47.58     26.58 o 
   0 -17   7       12.59       28.82     22.64 o 
   1 -17   7       45.24       53.94     24.79 o 
   2 -17   7        9.51       13.48     21.69 o 
   3 -17   7       28.58       54.71     26.21 o 
   4 -17   7       31.44       33.04     24.05 o 
   5 -17   7        8.86      -20.49     16.67 o 
  -3 -16   7       44.23       38.17     22.80 o 
  -2 -16   7       70.56       70.23     24.55 o 
  -1 -16   7       14.14       -2.27     20.91 o 
   0 -16   7      116.00      124.92     22.93 o 
   1 -16   7       27.43       34.30     22.14 o 
   2 -16   7       57.84       49.16     23.42 o 
   3 -16   7        0.50        7.38     15.03 o 
   4 -16   7       47.74       29.17     17.28 o 
   5 -16   7       38.68       37.00     16.70 o 
   6 -16   7       23.38       37.07     22.07 o 
  -4 -15   7       38.36       12.42     43.83 o 
  -3 -15   7       19.65       29.24     20.55 o 
  -2 -15   7        3.92       24.32     20.06 o 
  -1 -15   7        1.97      -13.50      9.69 o 
   0 -15   7       33.07       44.39     11.58 o 
   1 -15   7        8.79        7.95     13.63 o 
   2 -15   7       24.54       18.26      9.60 o 
   3 -15   7        3.19       14.98      9.94 o 
   4 -15   7       22.89       15.48     15.01 o 
   5 -15   7        2.94      -12.71     14.12 o 
   6 -15   7       74.86       52.57     17.51 o 
   7 -15   7        0.41      -10.37     14.35 o 
  -5 -14   7       63.00       56.34     19.93 o 
  -4 -14   7       15.36        3.60     15.22 o 
  -3 -14   7       19.17       19.29     16.27 o 
  -2 -14   7       77.80       83.80     18.93 o 
  -1 -14   7       83.26       75.98     11.36 o 
   0 -14   7      670.98      667.92     27.76 o 
   1 -14   7      354.27      381.20     18.85 o 
   2 -14   7      364.91      370.95     19.03 o 
   3 -14   7       42.09       37.38     10.80 o 
   4 -14   7       20.57       21.63      9.18 o 
   5 -14   7       81.23       80.67     15.94 o 
   6 -14   7      135.17      109.07     14.65 o 
   7 -14   7       72.85       60.65     12.78 o 
   8 -14   7       34.85       44.64     20.64 o 
  -6 -13   7       39.62       36.28     18.91 o 
  -5 -13   7        8.64       39.28     16.36 o 
  -4 -13   7       30.56        6.73     20.02 o 
  -3 -13   7       56.44       28.47     14.23 o 
  -2 -13   7        5.21       -1.72      5.46 o 
  -1 -13   7      331.31      321.98     22.39 o 
   0 -13   7      303.95      316.96     14.85 o 
   1 -13   7      553.36      557.81     22.11 o 
   2 -13   7      149.97      199.53     13.06 o 
   3 -13   7       41.65       49.32      9.66 o 
   4 -13   7       96.05      128.23     11.85 o 
   5 -13   7      149.78      176.57     13.65 o 
   6 -13   7      100.55      124.90     12.76 o 
   7 -13   7      165.25      128.99     14.01 o 
   8 -13   7       51.75       36.13     12.90 o 
   9 -13   7       48.23       73.11     43.49 o 
  -7 -12   7       36.00       49.71     19.27 o 
  -6 -12   7        7.52       29.14     17.33 o 
  -5 -12   7        5.02        6.19     12.89 o 
  -4 -12   7       87.97      112.03     19.09 o 
  -3 -12   7       10.32       -8.73     11.89 o 
  -2 -12   7      109.87      129.52      9.34 o 
  -1 -12   7      198.88      214.20     13.73 o 
   0 -12   7      100.93       74.70      8.49 o 
   1 -12   7      123.90      110.20     12.81 o 
   2 -12   7      123.26      136.43     11.24 o 
   3 -12   7      205.93      173.77     12.45 o 
   4 -12   7        0.55       -8.61      6.48 o 
   5 -12   7        1.03       -0.70      7.51 o 
   6 -12   7       41.72       49.92      9.96 o 
   7 -12   7       66.03       64.36     10.82 o 
   8 -12   7        0.08       -4.59     11.63 o 
   9 -12   7        2.91       -7.83     15.39 o 
  -8 -11   7      104.34       62.71     30.34 o 
  -7 -11   7       43.80       69.45     18.13 o 
  -6 -11   7       48.09       35.18     25.96 o 
  -5 -11   7        8.41       17.51     12.17 o 
  -4 -11   7      121.74       70.12     14.96 o 
  -3 -11   7       49.57       72.60     23.26 o 
  -2 -11   7       27.37       32.89      6.62 o 
  -1 -11   7       72.14       60.23     10.29 o 
   0 -11   7        4.10        3.97      4.90 o 
   1 -11   7      305.01      297.74     14.22 o 
   2 -11   7      131.19      106.34      9.52 o 
   3 -11   7      557.33      509.81     22.85 o 
   4 -11   7      751.34      700.06     32.18 o 
   5 -11   7      265.91      255.03     14.27 o 
   6 -11   7       37.58       37.27      9.21 o 
   7 -11   7      147.40      157.45     13.25 o 
   8 -11   7       48.09       88.27     15.27 o 
   9 -11   7       12.17        1.06     13.91 o 
  10 -11   7       48.09       57.31     28.32 o 
  -8 -10   7       92.41      115.97     31.02 o 
  -7 -10   7      206.21      216.83     22.59 o 
  -6 -10   7       36.59       34.07     12.63 o 
  -5 -10   7       18.23        2.00     10.47 o 
  -4 -10   7        0.83       -8.74      9.86 o 
  -3 -10   7       61.97       41.79     12.30 o 
  -2 -10   7      662.74      795.70     19.41 o 
  -1 -10   7       32.74       46.25      5.36 o 
   0 -10   7      555.21      541.89     14.78 o 
   1 -10   7      364.13      318.25     14.52 o 
   2 -10   7       53.25       68.67      8.17 o 
   3 -10   7       27.99       28.73      6.45 o 
   4 -10   7       58.16       43.74      9.67 o 
   5 -10   7      610.81      613.86     20.45 o 
   6 -10   7        4.69       -0.06      8.22 o 
   7 -10   7       26.28       22.60     10.12 o 
   8 -10   7       65.83       40.46     13.82 o 
   9 -10   7      323.37      346.02     27.04 o 
  10 -10   7       62.73       73.49     27.64 o 
  -9  -9   7       15.00      -16.86     21.58 o 
  -8  -9   7        7.85       37.76     24.95 o 
  -7  -9   7       26.95       38.59     13.93 o 
  -6  -9   7       63.84       75.31     13.20 o 
  -5  -9   7       33.25       12.94      9.18 o 
  -4  -9   7       84.99       87.43     11.85 o 
  -3  -9   7        0.51        9.87      8.16 o 
  -2  -9   7      191.16      179.27      7.68 o 
  -1  -9   7       28.16       35.69      4.34 o 
   0  -9   7      225.35      238.09      8.86 o 
   1  -9   7      132.30      124.57      8.19 o 
   2  -9   7     2083.34     1947.79     34.16 o 
   3  -9   7      381.63      376.88     12.98 o 
   4  -9   7      181.32      183.94      9.72 o 
   5  -9   7      222.30      209.95     10.66 o 
   6  -9   7      451.41      515.42     18.69 o 
   7  -9   7      136.45      113.67     13.06 o 
   8  -9   7       70.68       54.64     11.58 o 
   9  -9   7       76.12       74.89     16.46 o 
  10  -9   7      114.94      100.46     28.99 o 
  -9  -8   7       25.35       26.97     20.90 o 
  -8  -8   7        9.17        1.35     18.88 o 
  -7  -8   7       48.09       34.98     10.87 o 
  -6  -8   7       90.54      101.12     11.78 o 
  -5  -8   7      948.59      965.78     30.33 o 
  -4  -8   7      220.44      206.53     11.15 o 
  -3  -8   7       66.51       60.81      8.10 o 
  -2  -8   7       63.18       70.81      4.76 o 
  -1  -8   7        4.20        7.46      3.15 o 
   0  -8   7      849.10      868.65     17.39 o 
   1  -8   7      789.82      836.31     20.19 o 
   2  -8   7       93.44      119.56      7.04 o 
   3  -8   7       93.60       80.72      6.44 o 
   4  -8   7       23.39       18.44      5.27 o 
   5  -8   7      159.14      206.43     15.98 o 
   6  -8   7        4.53        2.58      6.71 o 
   7  -8   7        6.21        0.81      7.50 o 
   8  -8   7        5.65      -11.92      7.94 o 
   9  -8   7       27.56       17.73     12.09 o 
  10  -8   7        9.23       -4.05     22.25 o 
 -10  -7   7       67.97       63.38     22.25 o 
  -9  -7   7       56.72       78.89     22.92 o 
  -8  -7   7      173.57      178.58     42.82 o 
  -7  -7   7      220.33      220.21     19.48 o 
  -6  -7   7      316.77      348.45     18.39 o 
  -5  -7   7      800.20      841.47     21.46 o 
  -4  -7   7      168.73      167.09      9.43 o 
  -3  -7   7      616.04      629.71     17.76 o 
  -2  -7   7       40.57       33.85      3.92 o 
  -1  -7   7       27.63       52.38      4.15 o 
   0  -7   7       90.99       88.99      6.73 o 
   1  -7   7     1724.05     1724.41     24.97 o 
   2  -7   7     5435.74     5434.71     71.52 o 
   3  -7   7     2147.33     2012.49     31.73 o 
   4  -7   7      623.16      606.65     25.60 o 
   5  -7   7      234.70      231.27     11.70 o 
   6  -7   7       13.49       15.18      6.46 o 
   7  -7   7       50.84       40.03      8.45 o 
   8  -7   7       26.83       34.68      8.79 o 
   9  -7   7        9.93       -1.21     10.20 o 
  10  -7   7       44.23       24.95     22.25 o 
 -10  -6   7       10.45       40.46     18.21 o 
  -9  -6   7        5.05       -0.96     19.55 o 
  -8  -6   7       35.27       41.68     13.25 o 
  -7  -6   7       84.16       82.94      7.55 o 
  -6  -6   7      476.51      471.40     15.70 o 
  -5  -6   7      269.77      317.27     11.55 o 
  -4  -6   7      852.52      843.12     20.00 o 
  -3  -6   7      420.62      472.11     14.12 o 
  -2  -6   7     2625.08     2636.95     35.93 o 
  -1  -6   7       96.08       84.85      4.17 o 
   0  -6   7      443.35      444.89      9.89 o 
   1  -6   7     4514.84     4669.54     58.00 o 
   2  -6   7      369.01      327.31      9.32 o 
   3  -6   7      784.41      788.84     18.18 o 
   4  -6   7     1183.69     1134.58     25.27 o 
   5  -6   7      740.15      781.19     20.47 o 
   6  -6   7      433.30      443.86     15.27 o 
   7  -6   7      257.58      281.12     14.45 o 
   8  -6   7      189.70      214.53     13.31 o 
   9  -6   7       48.07       38.12     10.59 o 
  10  -6   7        6.49        2.02     18.88 o 
  11  -6   7       37.61       51.92     24.27 o 
 -10  -5   7        0.36       -8.74     15.17 o 
  -9  -5   7        0.59       -0.67     10.69 o 
  -8  -5   7       10.85       -5.76     11.46 o 
  -7  -5   7        1.05        3.23      3.56 o 
  -6  -5   7        2.13        0.47      3.82 o 
  -5  -5   7        6.67        6.35      3.97 o 
  -4  -5   7      140.02      147.84      7.43 o 
  -3  -5   7        0.17       -0.55      3.48 o 
  -2  -5   7       25.54       40.50      4.38 o 
  -1  -5   7      121.02      120.11      5.29 o 
   0  -5   7      669.39      716.23     12.61 o 
   1  -5   7      621.78      596.50     11.57 o 
   2  -5   7      803.08      770.17     15.62 o 
   3  -5   7     1333.68     1388.06     24.07 o 
   4  -5   7      346.35      330.84     16.18 o 
   5  -5   7       28.94       32.33      6.53 o 
   6  -5   7      133.19      141.07      9.37 o 
   7  -5   7       17.48       12.69      6.12 o 
   8  -5   7      425.00      396.25     21.96 o 
   9  -5   7       61.63       63.52     14.14 o 
  10  -5   7       67.70       33.04     22.25 o 
  11  -5   7       51.74       78.89     25.62 o 
 -10  -4   7        1.50       12.16     11.89 o 
  -9  -4   7        9.28       11.46     14.16 o 
  -8  -4   7       14.11       16.34      9.21 o 
  -7  -4   7        2.97       -4.75      5.26 o 
  -6  -4   7       39.20       41.84      5.47 o 
  -5  -4   7      138.12      138.71      4.90 o 
  -4  -4   7        2.26        5.93      2.78 o 
  -3  -4   7      452.55      495.98     10.41 o 
  -2  -4   7     2610.10     2887.72     36.41 o 
  -1  -4   7        1.53        3.52      2.39 o 
   0  -4   7       93.64      100.90      4.59 o 
   1  -4   7      804.77      822.75     13.75 o 
   2  -4   7     1887.33     2024.48     29.16 o 
   3  -4   7     1382.81     1367.30     22.19 o 
   4  -4   7      114.50      121.52      7.08 o 
   5  -4   7      218.67      231.46     12.66 o 
   6  -4   7      271.55      268.64     11.66 o 
   7  -4   7      361.74      371.73     13.75 o 
   8  -4   7      246.27      265.14     13.49 o 
   9  -4   7       30.42       40.95     16.09 o 
  10  -4   7        1.30       10.11     19.55 o 
  11  -4   7        0.49      -15.51     17.53 o 
 -11  -3   7        2.79       18.59     11.14 o 
 -10  -3   7       16.97       23.69     10.46 o 
  -9  -3   7       54.34       65.09     10.66 o 
  -8  -3   7       80.12       60.22      9.59 o 
  -7  -3   7       34.64       21.64      5.36 o 
  -6  -3   7     1070.18     1031.03     22.18 o 
  -5  -3   7       27.21       27.72      4.78 o 
  -4  -3   7      205.12      194.75      6.11 o 
  -3  -3   7      586.00      557.31     11.58 o 
  -2  -3   7     1873.92     1745.92     23.41 o 
  -1  -3   7      265.43      254.44      6.68 o 
   0  -3   7     3591.97     3540.80     41.41 o 
   1  -3   7     1248.74     1327.20     20.45 o 
   2  -3   7     3534.79     3514.02     45.35 o 
   3  -3   7     3794.95     4075.97     52.19 o 
   4  -3   7      148.38      142.53      9.62 o 
   5  -3   7     1754.84     1864.66     33.21 o 
   6  -3   7      768.75      767.75     23.42 o 
   7  -3   7      448.35      463.18     15.11 o 
   8  -3   7      202.87      213.62     12.41 o 
   9  -3   7      161.57      166.77     16.59 o 
  10  -3   7      265.85      294.65     36.41 o 
  11  -3   7      149.77      161.82     31.02 o 
 -11  -2   7        0.77        7.61      9.77 o 
 -10  -2   7       27.91       31.07      9.50 o 
  -9  -2   7       48.07       64.76      8.49 o 
  -8  -2   7       90.35      111.60      9.10 o 
  -7  -2   7       31.17       26.57      5.30 o 
  -6  -2   7       18.72       11.43      4.70 o 
  -5  -2   7     1537.67     1484.71     31.43 o 
  -4  -2   7     2624.41     2700.85     46.09 o 
  -3  -2   7      578.23      640.32     12.02 o 
  -2  -2   7       44.59       49.07      3.61 o 
  -1  -2   7      177.97      130.01      4.41 o 
   0  -2   7        2.04        0.68      2.87 o 
   1  -2   7     2976.89     3005.16     38.94 o 
   2  -2   7      494.38      509.87     11.62 o 
   3  -2   7      778.94      671.12     13.49 o 
   4  -2   7      612.13      606.88     14.04 o 
   5  -2   7      398.71      410.55     12.57 o 
   6  -2   7      575.76      605.99     20.63 o 
   7  -2   7       52.16       42.93      6.67 o 
   8  -2   7       33.16       22.10      7.50 o 
   9  -2   7       22.51       37.19     11.68 o 
  10  -2   7       78.44      124.06     27.64 o 
  11  -2   7      109.52      136.88     29.67 o 
  -9  -1   7        9.53        3.37     17.53 o 
  -8  -1   7      110.18      151.71     24.27 o 
  -7  -1   7      368.08      340.86     12.87 o 
  -6  -1   7      117.35      112.75      6.34 o 
  -5  -1   7     1240.80     1323.64     27.72 o 
  -4  -1   7        2.83        5.50      2.65 o 
  -3  -1   7      177.33      203.85      5.72 o 
  -2  -1   7       30.02       22.22      2.85 o 
  -1  -1   7        3.42       -3.24      2.16 o 
   0  -1   7     1379.05     1317.99     20.87 o 
   1  -1   7        9.83        3.42      2.47 o 
   2  -1   7       86.03      101.79      5.13 o 
   3  -1   7      274.35      252.58      9.10 o 
   4  -1   7     1027.87     1078.76     19.94 o 
   5  -1   7      346.21      364.11     11.85 o 
   6  -1   7      258.49      260.53     10.53 o 
   7  -1   7        4.76       -6.09      5.76 o 
   8  -1   7       14.04       18.74      7.78 o 
   9  -1   7        0.47        0.93     10.31 o 
  10  -1   7        4.46       36.41     21.58 o 
 -10   0   7      106.05       81.59     27.64 o 
  -9   0   7        0.77       -2.70     17.53 o 
  -7   0   7     1116.41     1120.49     33.37 o 
  -6   0   7      453.91      434.04     13.98 o 
  -5   0   7     1413.64     1317.58     27.12 o 
  -4   0   7     1477.76     1435.49     29.88 o 
  -3   0   7     2194.68     2214.61     30.08 o 
  -2   0   7     2599.29     2491.10     33.02 o 
  -1   0   7      982.11      977.00     13.68 o 
   0   0   7     2424.73     2510.86     35.03 o 
   1   0   7      623.40      658.40     14.69 o 
   2   0   7       93.66      122.84      6.31 o 
   3   0   7     2941.59     3106.87     41.04 o 
   4   0   7     1275.81     1311.43     22.77 o 
   5   0   7      272.67      234.86     10.38 o 
   6   0   7      786.03      774.67     19.90 o 
   7   0   7      581.55      556.09     18.37 o 
   8   0   7       93.05      108.72     10.79 o 
   9   0   7      195.10      185.13     16.36 o 
  10   0   7       52.88       59.34     24.27 o 
 -10   1   7      101.69      106.53     28.99 o 
  -9   1   7      258.26      179.35     31.02 o 
  -7   1   7      290.26      276.06     13.58 o 
  -6   1   7      478.76      503.39     15.05 o 
  -5   1   7     1045.02     1075.71     23.32 o 
  -4   1   7      887.68      851.43     20.21 o 
  -3   1   7     6530.07     6731.07     84.49 o 
  -2   1   7      888.32      909.44     15.86 o 
  -1   1   7     1765.62     1805.70     26.12 o 
   0   1   7     5245.24     5248.49     66.32 o 
   1   1   7        8.32        6.80      2.83 o 
   2   1   7     1732.02     1796.42     27.56 o 
   3   1   7     2118.36     2199.25     31.12 o 
   4   1   7       95.67       87.51      6.36 o 
   5   1   7      369.85      379.04     12.12 o 
   6   1   7      864.42      843.45     19.82 o 
   7   1   7       14.06       18.54      7.30 o 
   8   1   7      327.56      335.84     21.41 o 
   9   1   7       39.55       43.71     16.13 o 
  10   1   7       52.15       44.50     22.92 o 
 -11   2   7      141.96      145.64     35.74 o 
 -10   2   7      120.47      125.41     31.02 o 
  -7   2   7       26.27       17.19      6.20 o 
  -6   2   7       93.06      102.51      6.12 o 
  -5   2   7       25.41       25.12      3.79 o 
  -4   2   7     2531.11     2343.81     45.84 o 
  -3   2   7      227.56      231.00      7.64 o 
  -2   2   7      786.09      748.16     14.10 o 
  -1   2   7      498.83      632.34     10.93 o 
   0   2   7       71.46       56.38      5.32 o 
   1   2   7       41.12       32.82      5.02 o 
   2   2   7      188.37      145.34      7.18 o 
   3   2   7      583.18      676.67     15.72 o 
   4   2   7      354.45      355.07     12.51 o 
   5   2   7        7.08        1.69      4.87 o 
   6   2   7       17.91        9.83      6.58 o 
   7   2   7      132.44      140.40     12.26 o 
   8   2   7       85.13       75.85     10.76 o 
   9   2   7        7.23        6.07     14.69 o 
  10   2   7        9.21       30.34     22.92 o 
 -11   3   7      177.20      174.63     38.43 o 
 -10   3   7      354.61      310.83     42.48 o 
  -8   3   7        3.44        4.72      9.44 o 
  -7   3   7      122.08      149.15      7.88 o 
  -6   3   7      610.15      618.83     18.63 o 
  -5   3   7      549.53      508.37     17.23 o 
  -4   3   7    11663.00    12265.05    211.51 o 
  -3   3   7     2276.27     2473.41     41.69 o 
  -2   3   7     6189.23     6593.86     84.73 o 
  -1   3   7     2995.53     3067.71     40.12 o 
   0   3   7     1649.29     1711.53     29.49 o 
   1   3   7       40.64       33.46      4.73 o 
   2   3   7       64.86       63.23      5.57 o 
   3   3   7      388.16      383.02     14.37 o 
   4   3   7      264.13      277.16     15.37 o 
   5   3   7       69.04       57.45      8.47 o 
   6   3   7      663.20      628.37     20.21 o 
   7   3   7      159.71      181.06     13.63 o 
   8   3   7        0.66        7.30      9.42 o 
   9   3   7        3.56       -8.30     14.28 o 
  10   3   7       25.16       20.90     23.60 o 
 -11   4   7      122.57      132.16     37.08 o 
  -9   4   7       40.59       58.46      8.54 o 
  -8   4   7       10.97        8.53      6.90 o 
  -7   4   7      728.70      765.88     22.82 o 
  -6   4   7      273.98      265.51     12.56 o 
  -5   4   7     4499.20     4349.88     94.16 o 
  -4   4   7     1839.55     1907.75     33.59 o 
  -3   4   7      956.12      905.60     19.55 o 
  -2   4   7     3606.61     3747.03     50.78 o 
  -1   4   7      411.27      360.02      9.14 o 
   0   4   7      535.65      484.50     14.45 o 
   1   4   7     3869.06     3746.48     63.07 o 
   2   4   7        6.55       16.78      3.84 o 
   3   4   7     1059.93      980.30     25.68 o 
   4   4   7      422.67      425.37     16.10 o 
   5   4   7       48.81       47.34      8.41 o 
   6   4   7      940.68      963.40     29.84 o 
   7   4   7      123.26      163.14     16.12 o 
   8   4   7      136.40      166.14     21.58 o 
   9   4   7        1.08       -2.02     21.58 o 
 -11   5   7       71.14       88.63     11.67 o 
 -10   5   7       10.01       13.68     18.88 o 
  -9   5   7       49.75       35.75      9.50 o 
  -8   5   7       22.42       17.02      8.81 o 
  -7   5   7        0.36        0.98      6.20 o 
  -6   5   7       12.33       11.07      4.81 o 
  -5   5   7     2801.00     2870.47     47.84 o 
  -4   5   7      617.65      558.60     14.39 o 
  -3   5   7      129.93      113.00      6.24 o 
  -2   5   7       58.37       34.60      4.23 o 
  -1   5   7      174.80      161.94      8.54 o 
   0   5   7       76.64       62.55      5.07 o 
   1   5   7       55.86       46.08      7.89 o 
   2   5   7      168.48      138.15      9.09 o 
   3   5   7      445.27      433.31     21.52 o 
   4   5   7      448.36      458.12     14.44 o 
   5   5   7      128.02      122.57     10.76 o 
   6   5   7      403.07      434.02     32.37 o 
   7   5   7      116.01      106.31     23.60 o 
   8   5   7      138.06      117.71     18.57 o 
   9   5   7        3.41       22.25     24.27 o 
 -11   6   7        0.18       -9.44     10.49 o 
 -10   6   7        2.38       -7.73     11.46 o 
  -9   6   7       91.13       99.81     13.49 o 
  -8   6   7       58.66       39.33     10.53 o 
  -7   6   7      221.78      230.33     24.22 o 
  -6   6   7       94.73       98.96      8.37 o 
  -5   6   7       20.88       30.98      4.84 o 
  -4   6   7      172.62      153.89      8.04 o 
  -3   6   7       35.31       24.75      4.54 o 
  -2   6   7      115.81      144.20      6.12 o 
  -1   6   7       16.32        8.24      4.55 o 
   0   6   7      383.93      386.72     12.26 o 
   1   6   7      279.21      267.58     13.62 o 
   2   6   7      150.34      149.52      8.19 o 
   3   6   7      126.67      120.62     10.50 o 
   4   6   7        0.85       -3.30      5.96 o 
   5   6   7      157.17      148.86     11.98 o 
   6   6   7       46.57       49.71     15.17 o 
   7   6   7        0.11      -11.25     11.98 o 
   8   6   7        2.27       25.95     15.05 o 
   9   6   7        0.42       14.16     24.27 o 
 -11   7   7       49.51       73.13     14.28 o 
 -10   7   7        0.92       -1.18     10.11 o 
  -9   7   7      248.22      275.18     20.16 o 
  -8   7   7      190.75      230.33     18.52 o 
  -7   7   7       49.98       45.15      5.13 o 
  -6   7   7        2.66        9.63      4.61 o 
  -5   7   7        1.35        0.53      4.43 o 
  -4   7   7       38.43       39.76      5.94 o 
  -3   7   7      855.70      833.85     19.23 o 
  -2   7   7     1709.16     1722.14     28.31 o 
  -1   7   7     1200.09     1320.77     34.33 o 
   0   7   7      215.91      182.92      8.89 o 
   1   7   7      153.35      136.12     18.62 o 
   2   7   7      530.71      540.38     15.71 o 
   3   7   7       37.42       29.60      6.85 o 
   4   7   7        6.56        2.32      7.47 o 
   5   7   7       22.43       27.56     18.21 o 
   6   7   7      197.48      214.80     23.71 o 
   7   7   7       24.84       18.21     15.06 o 
   8   7   7       21.71       17.19     15.88 o 
 -11   8   7       25.67       33.79     12.85 o 
 -10   8   7        2.26        7.26     13.49 o 
  -9   8   7       79.02      110.35     15.54 o 
  -8   8   7      514.77      543.33     29.93 o 
  -7   8   7       56.82       52.64      6.56 o 
  -6   8   7       81.59       81.70      7.45 o 
  -5   8   7      297.87      323.67     12.91 o 
  -4   8   7      351.04      375.77     17.58 o 
  -3   8   7      503.67      485.00     12.49 o 
  -2   8   7      503.72      509.14     12.96 o 
  -1   8   7     1850.06     1849.43     35.40 o 
   0   8   7      501.26      467.72     14.56 o 
   1   8   7      203.13      233.70     12.99 o 
   2   8   7       16.35       22.37      7.21 o 
   3   8   7       29.03       48.76     11.17 o 
   4   8   7        7.11        8.55      9.48 o 
   5   8   7      418.22      448.45     50.23 o 
   6   8   7       75.56      105.64     20.01 o 
   7   8   7      135.94      172.44     40.46 o 
   8   8   7       97.52       69.17     20.25 o 
 -11   9   7       21.16       12.14     17.53 o 
 -10   9   7        2.52      -10.52     11.89 o 
  -9   9   7        0.07       -7.22     11.32 o 
  -8   9   7        1.91      -11.16      7.44 o 
  -7   9   7        5.29        7.59      6.49 o 
  -6   9   7      140.62      152.69     10.14 o 
  -5   9   7      377.93      365.48     14.43 o 
  -4   9   7       80.64       57.05      7.75 o 
  -3   9   7      138.00      148.52     10.80 o 
  -2   9   7      394.14      409.65     12.71 o 
  -1   9   7      265.67      277.76     15.44 o 
   0   9   7      193.32      177.71     10.22 o 
   1   9   7        7.46        6.39      9.17 o 
   2   9   7      281.10      236.99     17.92 o 
   3   9   7        3.32        1.10     10.39 o 
   4   9   7       99.46       92.40     19.55 o 
   5   9   7       28.67       16.09     15.84 o 
   6   9   7       37.62       18.98     30.00 o 
   7   9   7       19.11       18.84     17.82 o 
 -10  10   7       58.28       60.68     23.60 o 
  -9  10   7       32.04       31.02     19.55 o 
  -8  10   7      171.60      189.89     17.80 o 
  -7  10   7      394.92      403.07     15.72 o 
  -6  10   7       92.40       87.24      9.97 o 
  -5  10   7       53.99       69.88      9.73 o 
  -4  10   7       24.10       12.23      6.69 o 
  -3  10   7       23.75       23.08      4.95 o 
  -2  10   7      987.12      988.28     24.78 o 
  -1  10   7     1522.66     1587.01     36.02 o 
   0  10   7      154.13      163.06      9.78 o 
   1  10   7        3.26      -12.52      9.20 o 
   2  10   7       72.36      122.40     20.23 o 
   3  10   7        2.48       14.84     17.53 o 
   4  10   7       13.84       13.10     22.92 o 
   5  10   7        4.42        5.73     15.73 o 
   6  10   7        0.08       -8.30     15.71 o 
   7  10   7        3.17       11.35     18.83 o 
 -10  11   7      228.15      211.04     33.71 o 
  -9  11   7      135.97      135.53     28.99 o 
  -8  11   7      261.03      266.52     35.40 o 
  -7  11   7      406.11      418.43     18.35 o 
  -6  11   7      170.93      192.62     15.04 o 
  -5  11   7      161.57      193.40     14.77 o 
  -4  11   7        0.89       -6.83      7.99 o 
  -3  11   7      805.21      798.36     22.19 o 
  -2  11   7      662.18      718.26     37.47 o 
  -1  11   7      941.01      971.61     26.40 o 
   0  11   7      343.81      385.99     19.36 o 
   1  11   7        2.52      -19.66     13.10 o 
   2  11   7       70.03       62.03     32.03 o 
   3  11   7      243.51      225.05     27.60 o 
   4  11   7      323.93      332.00     32.59 o 
   5  11   7       14.43       -2.42     17.01 o 
   6  11   7       37.02       37.68     20.24 o 
 -10  12   7       29.18       36.41     24.27 o 
  -9  12   7        7.84      -20.23     19.55 o 
  -8  12   7      116.80       88.56     22.25 o 
  -7  12   7       41.95       48.52     17.03 o 
  -6  12   7       69.19       94.41     12.80 o 
  -5  12   7       14.62       23.47      9.57 o 
  -4  12   7      126.57      140.67     21.36 o 
  -3  12   7       68.39       42.78     19.46 o 
  -2  12   7        1.10       -9.67      6.45 o 
  -1  12   7       64.13       54.53      8.33 o 
   0  12   7       94.91      106.11     45.51 o 
   1  12   7       68.66       48.55     26.30 o 
   2  12   7       13.19      -21.58     18.21 o 
   3  12   7      141.36      149.72     25.63 o 
   4  12   7        0.70       -4.60     16.68 o 
   5  12   7       25.15       46.22     22.92 o 
  -9  13   7       32.43       -0.67     22.92 o 
  -8  13   7        0.24       10.11     13.83 o 
  -7  13   7       43.17       47.71     18.49 o 
  -6  13   7        3.35       -5.29     10.24 o 
  -5  13   7       18.13       17.29     11.07 o 
  -4  13   7       26.02       33.86     10.98 o 
  -3  13   7       35.40       17.90     10.41 o 
  -2  13   7      109.54      121.83     15.21 o 
  -1  13   7       35.97       18.49     30.00 o 
   0  13   7        4.59       -4.66      8.60 o 
   1  13   7       89.29       60.68     30.34 o 
   2  13   7        7.72      -11.46     20.23 o 
   3  13   7        0.75        6.74     23.60 o 
   4  13   7       13.69       22.92     24.95 o 
   5  13   7        2.16      -15.51     24.95 o 
  -8  14   7       62.88       52.64     18.10 o 
  -7  14   7        0.96        6.03     11.15 o 
  -6  14   7      124.73      150.45     15.77 o 
  -5  14   7      211.94      233.66     19.27 o 
  -4  14   7      398.13      451.86     42.73 o 
  -3  14   7       83.81       95.24     21.24 o 
  -2  14   7       21.00       17.72     11.26 o 
  -1  14   7       53.82       55.36     14.50 o 
   0  14   7      174.30      188.61     18.50 o 
   1  14   7       53.66       51.24     28.99 o 
   2  14   7       78.18       63.38     33.71 o 
   3  14   7       11.73       13.49     26.97 o 
   4  14   7       24.29       27.64     32.36 o 
  -7  15   7       67.34       52.14     30.68 o 
  -6  15   7        1.77       13.21     15.28 o 
  -5  15   7      207.56      249.38     44.84 o 
  -4  15   7      363.17      438.27     55.96 o 
  -3  15   7       83.88       24.95     28.99 o 
  -2  15   7       37.60       48.55     31.69 o 
  -1  15   7       90.89      141.59     41.13 o 
   0  15   7      150.87      159.80     43.15 o 
   1  15   7       75.59      107.88     37.76 o 
   2  15   7       59.77       70.80     35.74 o 
  -6  16   7        1.70      -18.95     18.14 o 
  -5  16   7       98.86      121.37     38.43 o 
  -4  16   7        7.48        6.07     31.69 o 
  -3  16   7        5.04       13.49     28.99 o 
  -2  16   7        0.14       -1.35     30.34 o 
  -1  16   7        0.18      -14.83     26.30 o 
   0  16   7       15.11       11.46     30.34 o 
  -4  17   7       15.01      -12.81     33.71 o 
  -3  17   7       38.03       63.38     37.08 o 
  -2  17   7        2.50       53.27     37.76 o 
  -1 -17   8        1.89        3.37     31.69 o 
   0 -17   8       31.73       43.67     24.52 o 
   1 -17   8       13.55       35.37     23.31 o 
   2 -17   8        2.24      -10.30     20.91 o 
   3 -17   8        0.97       -4.56     38.77 o 
   4 -17   8        1.15      -13.82     20.02 o 
   5 -17   8        3.65       35.74     35.06 o 
  -3 -16   8       34.60       51.52     23.64 o 
  -2 -16   8       16.70       10.32     21.38 o 
  -1 -16   8      116.35       89.32     25.96 o 
   0 -16   8       48.50       90.14     17.75 o 
   1 -16   8      158.19      160.16     29.80 o 
   2 -16   8       57.79       74.51     24.32 o 
   3 -16   8       36.94       14.18     18.91 o 
   4 -16   8       11.81        4.27     15.42 o 
   5 -16   8       80.14       68.50     20.19 o 
   6 -16   8       50.24       43.25     23.26 o 
  -4 -15   8       12.40       30.38     21.20 o 
  -3 -15   8       26.71       22.67     20.57 o 
  -2 -15   8      142.21      189.25     75.52 o 
  -1 -15   8      116.09      161.34     23.72 o 
   0 -15   8      276.91      306.62     20.13 o 
   1 -15   8      345.01      389.36     23.07 o 
   2 -15   8       13.71       29.96      9.46 o 
   3 -15   8       60.81       58.27     15.99 o 
   4 -15   8       51.17       69.18     18.18 o 
   5 -15   8       41.47       56.61     17.35 o 
   6 -15   8       48.65       51.83     39.78 o 
   7 -15   8       29.24       15.83     17.17 o 
  -5 -14   8        0.04       17.59     16.62 o 
  -4 -14   8       33.43       19.32     16.12 o 
  -3 -14   8       14.97       -2.23     16.26 o 
  -2 -14   8       15.46       -8.22     41.13 o 
  -1 -14   8       22.27       24.62     14.70 o 
   0 -14   8      123.37      113.67     18.37 o 
   1 -14   8       16.15       23.44      9.93 o 
   2 -14   8      197.17      212.28     16.80 o 
   3 -14   8       15.94        9.34      9.40 o 
   4 -14   8       28.99       17.92      9.93 o 
   5 -14   8       12.54        0.99      9.21 o 
   6 -14   8       21.55       22.92     10.41 o 
   7 -14   8       25.06       12.87     14.90 o 
   8 -14   8       30.45       22.59     19.05 o 
  -6 -13   8       54.70        1.26     27.98 o 
  -5 -13   8       10.19        2.76     14.23 o 
  -4 -13   8       70.55       68.77     16.89 o 
  -3 -13   8       11.56       18.12     13.88 o 
  -2 -13   8       62.60       77.14      7.70 o 
  -1 -13   8        0.26       -6.94      6.60 o 
   0 -13   8      145.34      158.67     17.52 o 
   1 -13   8       35.27       57.55     10.71 o 
   2 -13   8       13.06       -5.24      7.23 o 
   3 -13   8        2.35      -10.61      7.08 o 
   4 -13   8       11.32        5.77      8.01 o 
   5 -13   8        0.48       -1.03      8.17 o 
   6 -13   8      107.70      118.21     12.63 o 
   7 -13   8       28.26       30.05     11.15 o 
   8 -13   8       35.10        6.03     12.08 o 
  -7 -12   8       87.51       41.13     18.34 o 
  -6 -12   8       90.93       86.95     20.57 o 
  -5 -12   8        4.04       17.00     13.08 o 
  -4 -12   8       27.58        9.96     12.60 o 
  -3 -12   8      238.52      239.95     22.21 o 
  -2 -12   8      121.98      116.52      8.71 o 
  -1 -12   8      283.51      308.84     21.98 o 
   0 -12   8      120.73      147.56     13.81 o 
   1 -12   8      154.12      170.46     16.50 o 
   2 -12   8      842.62      853.62     25.13 o 
   3 -12   8       22.37       16.26      8.71 o 
   4 -12   8      342.83      356.46     17.00 o 
   5 -12   8      175.16      180.93     14.99 o 
   6 -12   8      230.48      190.91     14.01 o 
   7 -12   8       68.23       66.32     11.07 o 
   8 -12   8      119.37      161.71     16.85 o 
   9 -12   8       81.28      109.82     22.27 o 
  -7 -11   8       46.02       63.34     28.32 o 
  -6 -11   8        9.78       27.68     15.88 o 
  -5 -11   8       65.05       51.00     16.47 o 
  -4 -11   8      165.92      164.77     18.22 o 
  -3 -11   8       75.51       63.66     14.47 o 
  -2 -11   8      219.39      194.16     10.92 o 
  -1 -11   8      108.37       73.75     10.14 o 
   0 -11   8       33.68       30.68      6.16 o 
   1 -11   8      213.05      223.40     11.33 o 
   2 -11   8        7.44        9.78      6.37 o 
   3 -11   8      248.21      208.11     20.43 o 
   4 -11   8       82.30       80.41     10.02 o 
   5 -11   8       24.01        3.38      8.02 o 
   6 -11   8      445.58      479.80     26.73 o 
   7 -11   8       71.38       76.86     11.53 o 
   8 -11   8        3.01       -0.92     10.36 o 
   9 -11   8      100.54       63.12     23.60 o 
  -8 -10   8       21.02       25.62     26.30 o 
  -7 -10   8        0.87      -13.34     12.64 o 
  -6 -10   8       66.99       49.84     14.01 o 
  -5 -10   8       98.21       96.26     15.22 o 
  -4 -10   8      315.57      239.90     20.06 o 
  -3 -10   8        1.06       -7.10      9.40 o 
  -2 -10   8        0.61       -4.07      4.15 o 
  -1 -10   8       24.12       24.15      5.60 o 
   0 -10   8       78.71       71.41      6.29 o 
   1 -10   8      109.73      109.20      8.23 o 
   2 -10   8      450.84      404.81     26.15 o 
   3 -10   8        3.62       -1.36      5.65 o 
   4 -10   8      411.56      407.85     16.85 o 
   5 -10   8       27.47       28.10     10.97 o 
   6 -10   8       20.75       12.60      8.02 o 
   7 -10   8        0.10        4.04      9.55 o 
   8 -10   8        2.16        5.08     11.47 o 
   9 -10   8        7.21       -4.05     13.83 o 
  10 -10   8        0.80      -26.30     17.53 o 
  -9  -9   8       33.86       80.24     27.64 o 
  -8  -9   8      121.94      106.53     31.02 o 
  -7  -9   8       98.59       96.48     16.20 o 
  -6  -9   8      178.39      188.39     17.41 o 
  -5  -9   8        2.31        5.79     10.22 o 
  -4  -9   8      177.65      218.43     15.96 o 
  -3  -9   8      825.45      836.40     28.88 o 
  -2  -9   8      372.80      370.48     11.88 o 
  -1  -9   8      237.38      216.74      7.81 o 
   0  -9   8       13.98        7.98      3.86 o 
   1  -9   8      448.34      413.67     13.74 o 
   2  -9   8       89.74       89.47     10.33 o 
   3  -9   8     1540.39     1482.03     28.92 o 
   4  -9   8      392.22      362.08     13.31 o 
   5  -9   8       60.11       76.23      8.10 o 
   6  -9   8        1.50        3.14      8.76 o 
   7  -9   8       12.40        4.74      9.09 o 
   8  -9   8      127.54      151.53     15.19 o 
   9  -9   8      201.97      230.50     23.31 o 
  10  -9   8       63.39      107.88     31.02 o 
  -9  -8   8       34.10       14.83     20.90 o 
  -8  -8   8       54.97       56.64     23.60 o 
  -7  -8   8      315.50      313.52     22.92 o 
  -6  -8   8      109.08      102.36     12.94 o 
  -5  -8   8      286.89      298.82     23.84 o 
  -4  -8   8      547.70      568.33     22.61 o 
  -3  -8   8       25.41       33.24      7.30 o 
  -2  -8   8        2.14       -1.93      3.05 o 
  -1  -8   8      101.69       83.26      5.01 o 
   0  -8   8      437.80      427.45     11.66 o 
   1  -8   8      716.71      782.12     19.09 o 
   2  -8   8     3953.82     3878.11     83.58 o 
   3  -8   8      542.38      565.89     15.62 o 
   4  -8   8      296.50      280.30     10.65 o 
   5  -8   8       68.09       40.43      8.00 o 
   6  -8   8      399.23      386.15     18.51 o 
   7  -8   8        5.22       -0.39      8.74 o 
   8  -8   8       51.49       80.53     13.82 o 
   9  -8   8      210.56      203.73     21.06 o 
  10  -8   8       72.77       86.31     28.32 o 
  -9  -7   8        2.27       -4.05     18.21 o 
  -8  -7   8        0.08        8.19     12.95 o 
  -7  -7   8        0.04        2.43      8.28 o 
  -6  -7   8       18.50        2.04      6.25 o 
  -5  -7   8      131.08      128.63      9.33 o 
  -4  -7   8       57.30       41.71      6.71 o 
  -3  -7   8      169.60      178.29     13.17 o 
  -2  -7   8        2.29        0.33      3.83 o 
  -1  -7   8      135.82      172.78      7.06 o 
   0  -7   8       74.64       96.40      5.67 o 
   1  -7   8       55.49       44.12      5.77 o 
   2  -7   8       61.71       71.03      5.93 o 
   3  -7   8      124.57      117.83      7.19 o 
   4  -7   8       43.87       45.05      7.14 o 
   5  -7   8      308.00      322.51     13.95 o 
   6  -7   8        1.08        3.56      6.31 o 
   7  -7   8      151.13      137.07     11.87 o 
   8  -7   8        0.26       -7.13      8.38 o 
   9  -7   8        7.85        8.25     11.60 o 
  10  -7   8        2.81       21.58     22.25 o 
 -10  -6   8       32.37       11.46     18.88 o 
  -9  -6   8      107.33      122.20     19.22 o 
  -8  -6   8       40.55       24.27     12.87 o 
  -7  -6   8       85.54       81.31     10.71 o 
  -6  -6   8      385.50      395.52     16.64 o 
  -5  -6   8      130.71      137.13     13.39 o 
  -4  -6   8      142.78      138.47     16.83 o 
  -3  -6   8       25.66       14.73      5.06 o 
  -2  -6   8        0.61       -2.46      3.30 o 
  -1  -6   8       76.67       64.43      4.06 o 
   0  -6   8        3.15        4.21      2.86 o 
   1  -6   8      254.54      211.09      7.33 o 
   2  -6   8     3210.42     3124.44     44.41 o 
   3  -6   8       22.53       17.74      5.04 o 
   4  -6   8      316.93      322.63     13.18 o 
   5  -6   8      173.49      183.51     16.58 o 
   6  -6   8      204.67      234.40     12.14 o 
   7  -6   8       27.52       41.21      8.80 o 
   8  -6   8       63.19       66.70      9.90 o 
   9  -6   8        9.92       -2.08     10.45 o 
  10  -6   8        5.49      -13.49     19.55 o 
 -10  -5   8       85.23       91.84     16.32 o 
  -9  -5   8       30.28       38.56     12.95 o 
  -8  -5   8       27.31       63.00     17.19 o 
  -7  -5   8       77.91       88.88     10.90 o 
  -6  -5   8      594.34      648.55     17.14 o 
  -5  -5   8      774.31      765.21     22.73 o 
  -4  -5   8      327.76      323.84     11.16 o 
  -3  -5   8      139.72      114.12      7.71 o 
  -2  -5   8       11.66        1.22      2.01 o 
  -1  -5   8      831.71      879.28     13.98 o 
   0  -5   8      707.33      767.44     13.93 o 
   1  -5   8      305.79      290.73      9.53 o 
   2  -5   8      111.07       90.33      5.84 o 
   3  -5   8      585.26      575.94     14.19 o 
   4  -5   8      766.92      737.08     22.67 o 
   5  -5   8      720.50      740.73     25.37 o 
   6  -5   8     1249.07     1166.74     27.94 o 
   7  -5   8        4.42        6.22      6.82 o 
   8  -5   8       44.98       40.77      9.14 o 
   9  -5   8       36.36       28.87     11.60 o 
  10  -5   8        4.64        7.42     20.90 o 
 -10  -4   8       14.28       12.38     11.62 o 
  -9  -4   8        0.32       -4.15      9.07 o 
  -8  -4   8       24.45       12.25      9.70 o 
  -7  -4   8        3.29       -3.23      5.67 o 
  -6  -4   8        0.97       -3.19      4.50 o 
  -5  -4   8      718.03      711.12     14.34 o 
  -4  -4   8      617.07      636.06     14.39 o 
  -3  -4   8      195.36      197.80      6.59 o 
  -2  -4   8      453.67      516.77     10.50 o 
  -1  -4   8      338.13      346.73     10.51 o 
   0  -4   8     6169.83     6552.62     73.43 o 
   1  -4   8     1001.71      969.15     15.73 o 
   2  -4   8     3361.72     3752.05     49.06 o 
   3  -4   8     1196.79     1223.62     21.06 o 
   4  -4   8       38.10       32.69      5.63 o 
   5  -4   8      688.58      658.08     17.21 o 
   6  -4   8      341.66      359.97     13.89 o 
   7  -4   8      306.05      351.98     15.78 o 
   8  -4   8       98.30       97.26     10.87 o 
   9  -4   8       16.59       14.61     14.74 o 
  10  -4   8      140.73      109.23     28.32 o 
 -11  -3   8        2.83        9.19     11.41 o 
 -10  -3   8       14.77       12.03     10.24 o 
  -9  -3   8        9.33        9.18      9.78 o 
  -8  -3   8        0.70       -5.53      7.11 o 
  -7  -3   8        4.55        4.46      5.47 o 
  -6  -3   8       35.65       30.92      5.63 o 
  -5  -3   8       20.78       10.83      4.52 o 
  -4  -3   8      139.43      125.24      5.67 o 
  -3  -3   8      206.09      217.09      7.30 o 
  -2  -3   8      371.44      387.81      8.57 o 
  -1  -3   8       42.47       67.11      4.00 o 
   0  -3   8      107.26       94.01      6.47 o 
   1  -3   8      164.19      136.89      6.09 o 
   2  -3   8      294.49      291.65      8.91 o 
   3  -3   8     1070.78     1243.63     21.06 o 
   4  -3   8        8.50        9.55      4.85 o 
   5  -3   8       39.55       35.26      6.09 o 
   6  -3   8       24.30       22.65      6.28 o 
   7  -3   8       21.57       15.25      7.27 o 
   8  -3   8       96.80       64.08      9.58 o 
   9  -3   8        0.19       -3.23     13.53 o 
  10  -3   8       30.01       46.52     23.60 o 
 -11  -2   8       15.12       10.05     11.80 o 
 -10  -2   8       81.73      105.93     15.17 o 
  -9  -2   8      152.43      131.53     13.49 o 
  -8  -2   8       54.62       75.94      8.93 o 
  -7  -2   8      147.58      153.35     10.15 o 
  -6  -2   8       21.29       17.67      5.55 o 
  -5  -2   8       14.77       15.90      5.20 o 
  -4  -2   8      262.75      251.51      6.73 o 
  -3  -2   8      590.83      607.12     12.28 o 
  -2  -2   8       44.54       44.64      3.76 o 
  -1  -2   8      118.94      136.66      4.99 o 
   0  -2   8      832.64      845.76     15.88 o 
   1  -2   8        2.54        4.46      2.73 o 
   2  -2   8     2993.86     2851.80     38.38 o 
   3  -2   8      561.20      478.89     11.72 o 
   4  -2   8     1254.52     1318.49     25.22 o 
   5  -2   8     1738.42     1862.63     37.50 o 
   6  -2   8      736.67      728.43     19.54 o 
   7  -2   8       17.32        4.21      6.64 o 
   8  -2   8       32.76       21.78      7.80 o 
   9  -2   8       37.54       31.61     14.69 o 
  10  -2   8       31.19      -16.86     18.88 o 
 -11  -1   8        7.06        6.89      8.73 o 
 -10  -1   8       65.14       89.50      9.98 o 
  -9  -1   8       96.12      104.64     11.00 o 
  -8  -1   8        7.36        1.24      6.05 o 
  -7  -1   8      369.12      341.90     11.13 o 
  -6  -1   8       79.22       90.27      6.72 o 
  -5  -1   8       10.28        3.25      3.95 o 
  -4  -1   8      240.03      268.11      8.68 o 
  -3  -1   8     2190.24     2050.24     27.25 o 
  -2  -1   8        2.08       -5.81      3.87 o 
  -1  -1   8      575.40      548.30      9.34 o 
   0  -1   8      470.36      510.41     11.02 o 
   1  -1   8       88.16       83.06      4.97 o 
   2  -1   8        4.64        5.25      3.31 o 
   3  -1   8     4910.09     4988.78     62.54 o 
   4  -1   8      953.17     1078.89     21.93 o 
   5  -1   8     2083.37     1977.86     41.97 o 
   6  -1   8      667.25      719.81     19.45 o 
   7  -1   8      281.83      266.15     15.54 o 
   8  -1   8      160.13      171.45     13.53 o 
   9  -1   8      107.14      107.62     19.68 o 
  10  -1   8      100.80      104.51     28.32 o 
 -10   0   8        6.32       -0.67     20.23 o 
  -9   0   8       18.17       24.27     21.58 o 
  -7   0   8       56.48       66.46      5.77 o 
  -6   0   8       22.82        6.84      4.27 o 
  -5   0   8     1374.70     1466.09     31.10 o 
  -4   0   8       15.82        8.17      3.77 o 
  -3   0   8      384.57      473.50      9.51 o 
  -2   0   8     8318.49     8377.21    112.03 o 
  -1   0   8      226.64      235.45      7.25 o 
   0   0   8      271.59      368.59      9.74 o 
   1   0   8      308.83      331.12     10.05 o 
   2   0   8      857.50     1006.90     16.65 o 
   3   0   8      614.35      599.80     13.16 o 
   4   0   8       43.39       53.01      5.98 o 
   5   0   8       13.58       12.07      5.26 o 
   6   0   8        2.07       -5.28      5.74 o 
   7   0   8      591.24      586.58     22.63 o 
   8   0   8      261.49      237.41     13.81 o 
   9   0   8        6.06       -2.21     13.91 o 
  10   0   8       22.45       10.79     21.58 o 
 -10   1   8      216.66      221.16     37.08 o 
  -7   1   8      231.79      233.92      9.23 o 
  -6   1   8      481.25      430.31     13.10 o 
  -5   1   8      586.01      576.56     19.43 o 
  -4   1   8      155.36      183.62      8.13 o 
  -3   1   8       49.16       43.48      4.08 o 
  -2   1   8      340.42      310.45     11.38 o 
  -1   1   8        6.60        6.96      2.88 o 
   0   1   8       79.40       50.39      4.80 o 
   1   1   8      678.52      737.09     18.02 o 
   2   1   8     3619.63     3682.57     54.47 o 
   3   1   8     1228.39     1376.66     22.40 o 
   4   1   8      523.68      566.64     15.08 o 
   5   1   8       65.41       71.44      7.19 o 
   6   1   8      274.58      286.81     12.51 o 
   7   1   8      806.83      836.83     24.67 o 
   8   1   8        0.11        1.79      8.12 o 
   9   1   8       20.68       27.33     15.01 o 
  10   1   8        7.58        8.09     20.90 o 
 -11   2   8      294.69      282.52     44.50 o 
 -10   2   8      256.91      338.48     44.50 o 
  -7   2   8       95.83       84.99      6.41 o 
  -6   2   8       77.11       89.52      6.81 o 
  -5   2   8      962.81      910.34     22.41 o 
  -4   2   8      138.14      145.22      7.38 o 
  -3   2   8     9008.73     9854.69    135.86 o 
  -2   2   8     5863.27     6357.73     71.30 o 
  -1   2   8     3453.87     3440.68     48.86 o 
   0   2   8     1345.24     1422.94     22.56 o 
   1   2   8      175.96      161.66      6.56 o 
   2   2   8      666.48      732.68     17.55 o 
   3   2   8       96.03       72.42      6.62 o 
   4   2   8      669.57      640.40     20.00 o 
   5   2   8       93.45       93.26     10.23 o 
   6   2   8      159.89      136.12     10.61 o 
   7   2   8      414.90      396.98     19.15 o 
   8   2   8      164.05      169.29     15.87 o 
   9   2   8       77.31      118.00     20.48 o 
  10   2   8       57.96       99.79     28.99 o 
 -11   3   8      125.50      161.15     37.76 o 
  -9   3   8       74.25       70.12     12.81 o 
  -8   3   8       23.62       25.03      7.86 o 
  -7   3   8       59.65       48.05      6.11 o 
  -6   3   8       22.06       10.16      4.97 o 
  -5   3   8       27.81        6.50      4.09 o 
  -4   3   8      797.49      780.55     16.98 o 
  -3   3   8       34.88       42.56      5.81 o 
  -2   3   8        2.35       -0.82      3.53 o 
  -1   3   8     2971.03     3050.08     43.00 o 
   0   3   8     1280.54     1259.06     22.34 o 
   1   3   8        6.57        3.96      2.77 o 
   2   3   8      662.69      606.86     17.74 o 
   3   3   8      121.40      116.59      8.12 o 
   4   3   8      186.42      161.22     10.73 o 
   5   3   8       39.55       39.11      7.87 o 
   6   3   8      279.20      231.84     13.29 o 
   7   3   8       83.88       96.49     13.06 o 
   8   3   8       23.10       29.43     11.34 o 
   9   3   8        5.63       -6.65     14.97 o 
 -11   4   8        6.70        6.27     14.83 o 
 -10   4   8      227.37      229.04     15.23 o 
  -9   4   8      446.78      439.98     21.18 o 
  -8   4   8      142.03      141.40     12.37 o 
  -7   4   8       77.47       59.11      8.39 o 
  -6   4   8       31.02       34.54      5.31 o 
  -5   4   8      531.72      498.09     12.79 o 
  -4   4   8      708.25      797.19     19.55 o 
  -3   4   8      127.98      165.49      9.81 o 
  -2   4   8       41.97       51.55      4.38 o 
  -1   4   8      569.76      579.26     12.62 o 
   0   4   8      206.42      208.07      8.15 o 
   1   4   8      138.75      152.43      7.59 o 
   2   4   8      522.40      519.23     13.98 o 
   3   4   8        5.55        5.96      4.94 o 
   4   4   8        4.80        0.97      6.08 o 
   5   4   8      481.05      464.53     18.25 o 
   6   4   8       41.78       19.50     10.50 o 
   7   4   8        2.51      -11.09     11.98 o 
   8   4   8       28.31       13.70     13.43 o 
   9   4   8        9.65        2.70     22.92 o 
 -11   5   8       89.48       99.58     16.52 o 
 -10   5   8      135.38      127.04     13.80 o 
  -9   5   8      585.25      627.26     27.86 o 
  -8   5   8       37.50       29.52      9.88 o 
  -7   5   8       25.21       30.36     11.60 o 
  -6   5   8      660.96      675.60     23.97 o 
  -5   5   8      663.26      697.65     16.42 o 
  -4   5   8      143.75      129.78      8.93 o 
  -3   5   8      736.17      642.67     16.81 o 
  -2   5   8      527.62      531.07     11.79 o 
  -1   5   8     1146.86     1186.26     20.95 o 
   0   5   8     1945.74     2063.86     33.99 o 
   1   5   8      593.77      581.94     18.42 o 
   2   5   8      716.89      718.34     16.58 o 
   3   5   8      200.07      187.01      8.87 o 
   4   5   8      341.04      327.62     15.41 o 
   5   5   8      605.72      622.42     24.84 o 
   6   5   8        4.06      -11.69     11.98 o 
   7   5   8      288.91      295.71     26.97 o 
   8   5   8       20.92       17.20     25.28 o 
   9   5   8        2.79       -9.44     23.60 o 
 -11   6   8      140.29      131.15     18.21 o 
 -10   6   8      128.92      130.25     23.60 o 
  -9   6   8       31.93       46.12     17.19 o 
  -8   6   8      187.32      215.46     17.08 o 
  -7   6   8        4.55        9.70      4.39 o 
  -6   6   8        1.34        4.84      4.20 o 
  -5   6   8       21.25       22.00      4.77 o 
  -4   6   8      168.98      162.27      8.59 o 
  -3   6   8      503.57      514.51     14.05 o 
  -2   6   8      259.78      250.56      8.21 o 
  -1   6   8     1933.80     1976.25     34.96 o 
   0   6   8     1714.41     1821.18     36.75 o 
   1   6   8      808.64      804.50     23.19 o 
   2   6   8       34.84       19.79      5.10 o 
   3   6   8       80.57       83.07      9.04 o 
   4   6   8      218.28      217.25     14.24 o 
   5   6   8      307.76      329.02     31.30 o 
   6   6   8      352.00      334.65     60.68 o 
   7   6   8      113.19      116.26     24.27 o 
   8   6   8        2.25      -11.55     13.12 o 
 -11   7   8        4.75       -4.41     11.41 o 
 -10   7   8       16.71        3.43     10.93 o 
  -9   7   8       24.65       42.56     16.86 o 
  -8   7   8        0.86       12.66     10.69 o 
  -7   7   8      671.02      620.62     16.36 o 
  -6   7   8      147.52      137.82      8.31 o 
  -5   7   8       94.76       94.48      7.67 o 
  -4   7   8      371.22      358.72     20.84 o 
  -3   7   8      104.60       82.19      7.01 o 
  -2   7   8      400.38      428.29     11.55 o 
  -1   7   8     1061.78     1038.37     23.00 o 
   0   7   8      840.94      874.44     22.24 o 
   1   7   8       12.21        9.76      5.02 o 
   2   7   8      200.23      197.91     12.61 o 
   3   7   8       17.83       15.41      6.84 o 
   4   7   8       18.28       -2.87     11.18 o 
   5   7   8       53.42       47.54     15.73 o 
   6   7   8      155.32      148.29     21.86 o 
   7   7   8       46.82       24.83     16.13 o 
   8   7   8       21.38       -0.09     15.69 o 
 -11   8   8        9.95       -4.85     12.15 o 
 -10   8   8       44.57       34.55     13.49 o 
  -9   8   8       16.79        8.39     11.62 o 
  -8   8   8      137.73      113.76     16.88 o 
  -7   8   8      255.42      267.39     11.54 o 
  -6   8   8        0.94        0.36      5.32 o 
  -5   8   8       21.87       19.87      5.89 o 
  -4   8   8      276.21      280.49     12.51 o 
  -3   8   8       46.18       45.12      4.15 o 
  -2   8   8      145.93      144.44     11.34 o 
  -1   8   8      184.28      183.40     11.01 o 
   0   8   8      405.94      385.82     13.47 o 
   1   8   8       58.18       42.63      9.15 o 
   2   8   8       71.81       90.88     11.01 o 
   3   8   8        7.27        1.16     11.89 o 
   4   8   8       87.66       53.94     16.69 o 
   5   8   8        0.16      -10.46     13.80 o 
   6   8   8        8.88        9.66     14.97 o 
   7   8   8        3.93        5.75     15.54 o 
   8   8   8       30.78        0.67     17.76 o 
 -11   9   8       34.50       16.18     18.21 o 
 -10   9   8       74.48      115.97     24.27 o 
  -9   9   8      215.72      202.50     21.02 o 
  -8   9   8      131.27      143.40     13.17 o 
  -7   9   8      344.34      390.33     15.06 o 
  -6   9   8      117.83      131.30     14.79 o 
  -5   9   8      649.26      632.33     19.64 o 
  -4   9   8       56.95       45.00      7.40 o 
  -3   9   8       24.71       36.00      4.73 o 
  -2   9   8      241.09      243.97     11.86 o 
  -1   9   8     1713.01     1721.41     37.58 o 
   0   9   8      715.99      739.07     24.87 o 
   1   9   8      436.95      444.73     31.64 o 
   2   9   8      441.18      516.95     34.79 o 
   3   9   8       77.14      104.84     20.06 o 
   4   9   8       60.26       52.78     18.13 o 
   5   9   8      114.14      141.84     23.09 o 
   6   9   8        4.39        7.19     15.45 o 
   7   9   8      105.10       98.10     22.55 o 
 -10  10   8       10.48      -18.88     17.53 o 
  -9  10   8       52.95       62.03     22.92 o 
  -8  10   8      118.45      138.48     16.36 o 
  -7  10   8        2.88       -2.20      6.92 o 
  -6  10   8       57.10       55.91     13.36 o 
  -5  10   8        1.30       -5.69      6.73 o 
  -4  10   8       74.67       90.37     14.47 o 
  -3  10   8      236.75      211.52     10.27 o 
  -2  10   8      591.11      591.23     17.56 o 
  -1  10   8        1.77       -7.60      5.07 o 
   0  10   8       28.73       15.26      6.04 o 
   1  10   8      287.11      324.06     29.32 o 
   2  10   8        1.31      -15.19     12.57 o 
   3  10   8      144.05      114.35     21.50 o 
   4  10   8      108.86      108.27     22.07 o 
   5  10   8        6.31        6.23     16.61 o 
   6  10   8       30.70       18.28     19.05 o 
   7  10   8       44.72       66.75     31.02 o 
 -10  11   8       17.19        9.44     20.23 o 
  -9  11   8      143.70      177.33     31.69 o 
  -8  11   8        7.59       16.86     25.96 o 
  -7  11   8        2.42       -7.56      7.88 o 
  -6  11   8        6.84       -4.44      8.63 o 
  -5  11   8       45.83       51.36     13.85 o 
  -4  11   8       70.16       84.41     14.12 o 
  -3  11   8      253.37      238.94     12.55 o 
  -2  11   8       56.15       43.24      7.36 o 
  -1  11   8       32.93       18.78      6.98 o 
   0  11   8        2.34       11.91      9.05 o 
   1  11   8       61.41       52.84     19.27 o 
   2  11   8        5.35       -5.42     14.57 o 
   3  11   8      181.86      161.30     25.98 o 
   4  11   8       11.39        6.13     19.89 o 
   5  11   8        4.92       -5.53     22.59 o 
   6  11   8       18.18        1.19     19.92 o 
  -9  12   8      368.01      414.00     46.52 o 
  -8  12   8      250.98      208.56     22.52 o 
  -7  12   8        6.81       11.70      9.16 o 
  -6  12   8        3.26        5.57      9.52 o 
  -5  12   8      160.16      178.75     23.82 o 
  -4  12   8      195.52      213.92     16.68 o 
  -3  12   8       41.64       31.17     10.21 o 
  -2  12   8        0.53       -8.90      5.93 o 
  -1  12   8        0.51      -15.79     10.53 o 
   0  12   8       86.07      136.88     33.71 o 
   1  12   8      268.72      324.32     45.18 o 
   2  12   8      286.87      315.55     45.85 o 
   3  12   8      137.25      192.84     38.43 o 
   4  12   8       29.82       64.05     29.67 o 
   5  12   8       23.36       59.34     31.02 o 
  -9  13   8       75.46       35.06     25.62 o 
  -8  13   8      138.00      157.64     22.61 o 
  -7  13   8      112.93      106.99     13.20 o 
  -6  13   8      282.94      286.50     20.06 o 
  -5  13   8       65.57       70.32     17.53 o 
  -4  13   8      211.47      243.86     24.84 o 
  -3  13   8       52.83       59.19     12.58 o 
  -2  13   8        9.95       33.28     18.88 o 
  -1  13   8      517.54      569.13     30.61 o 
   0  13   8      194.60      176.66     39.11 o 
   1  13   8      128.94      155.75     38.43 o 
   2  13   8      157.05      204.98     41.80 o 
   3  13   8        9.62       39.11     27.64 o 
   4  13   8       62.37       86.31     32.36 o 
  -8  14   8        0.54      -20.82     16.13 o 
  -7  14   8        8.52       10.91     11.50 o 
  -6  14   8       75.90       88.27     15.02 o 
  -5  14   8       62.76       50.32     13.76 o 
  -4  14   8       54.33       54.86     13.65 o 
  -3  14   8       19.49       11.91     33.04 o 
  -2  14   8       11.74        8.48     13.82 o 
  -1  14   8       63.66      115.30     35.74 o 
   0  14   8       73.49       45.85     30.34 o 
   1  14   8       81.90      180.03     43.15 o 
   2  14   8        0.05        3.37     27.64 o 
   3  14   8        7.93       20.90     30.34 o 
  -7  15   8       77.89       78.63     21.92 o 
  -6  15   8      176.21      163.47     27.94 o 
  -5  15   8       11.59       24.27     29.67 o 
  -4  15   8       78.62       21.58     32.36 o 
  -3  15   8        2.19       60.01     32.36 o 
  -2  15   8       17.89       22.25     27.64 o 
  -1  15   8        7.23        2.02     28.99 o 
   0  15   8        0.59      -21.58     25.62 o 
   1  15   8       31.01        6.07     29.67 o 
   2  15   8       23.53       51.92     35.74 o 
  -6  16   8      129.18      117.47     27.21 o 
  -5  16   8       37.84        5.39     31.02 o 
  -4  16   8       18.64      -18.88     31.02 o 
  -3  16   8        0.57       -6.74     28.99 o 
  -2  16   8      115.18       99.12     39.11 o 
  -1  16   8       14.17       40.46     32.36 o 
   0  16   8       82.89       61.36     40.46 o 
  -1 -17   9       31.28       27.64     35.74 o 
   0 -17   9       43.99       57.99     26.70 o 
   1 -17   9       63.55       57.61     25.73 o 
   2 -17   9       76.41       82.24     28.50 o 
   3 -17   9       18.93       21.06     23.78 o 
   4 -17   9        8.37       10.11     30.34 o 
  -3 -16   9       25.49       15.96     23.30 o 
  -2 -16   9       11.78        1.80     20.43 o 
  -1 -16   9        1.47       -7.77     19.33 o 
   0 -16   9       10.36       26.11     11.14 o 
   1 -16   9       10.67       29.47     26.30 o 
   2 -16   9       11.71       31.22     22.61 o 
   3 -16   9        6.02        8.85     33.38 o 
   4 -16   9       16.44       17.29     17.11 o 
   5 -16   9       16.64        7.63     21.69 o 
   6 -16   9        0.31      -13.66     20.35 o 
  -4 -15   9       12.27       21.74     25.62 o 
  -3 -15   9       27.12        8.86     19.42 o 
  -2 -15   9       29.83       32.34     27.31 o 
  -1 -15   9       75.64       87.58     11.87 o 
   0 -15   9       25.36       34.96     10.64 o 
   1 -15   9      147.23      138.07     16.09 o 
   2 -15   9      132.51      143.25     27.16 o 
   3 -15   9       36.61       36.44     25.10 o 
   4 -15   9        1.15        3.56     14.27 o 
   5 -15   9       20.16       26.86     16.57 o 
   6 -15   9       14.97       10.96     18.83 o 
   7 -15   9        6.35        7.05     23.26 o 
  -5 -14   9        0.66      -18.16     15.11 o 
  -4 -14   9        2.79       -9.20     14.68 o 
  -3 -14   9       16.83       37.74     16.11 o 
  -2 -14   9      191.11      203.43     29.07 o 
  -1 -14   9       76.02       73.55     11.02 o 
   0 -14   9       25.59       31.81     10.08 o 
   1 -14   9      362.83      395.03     19.34 o 
   2 -14   9      186.30      163.35     14.36 o 
   3 -14   9      126.45      111.68     13.92 o 
   4 -14   9      141.40      133.81     14.64 o 
   5 -14   9       60.03       55.58     16.90 o 
   6 -14   9      104.73       83.94     17.82 o 
   7 -14   9       45.83       63.52     21.17 o 
   8 -14   9      103.85       82.93     31.69 o 
  -6 -13   9       39.73       43.59     20.09 o 
  -5 -13   9        1.82       18.56     16.49 o 
  -4 -13   9       61.47       87.29     18.55 o 
  -3 -13   9       32.95       48.17     15.70 o 
  -2 -13   9       33.41       43.95     20.53 o 
  -1 -13   9        7.06       15.92      7.47 o 
   0 -13   9      162.97      177.39     13.04 o 
   1 -13   9      137.83      138.11     13.79 o 
   2 -13   9      273.94      287.03     16.64 o 
   3 -13   9       89.26       91.23     11.10 o 
   4 -13   9       15.69        8.68      8.80 o 
   5 -13   9       47.55       40.97     10.07 o 
   6 -13   9      152.94      137.93     13.58 o 
   7 -13   9       25.80       11.03     10.74 o 
   8 -13   9       12.44       22.23     18.83 o 
  -7 -12   9        3.92       23.15     18.14 o 
  -6 -12   9       21.59       31.97     18.47 o 
  -5 -12   9       38.74       31.91     14.48 o 
  -4 -12   9       14.29      -10.40     12.30 o 
  -3 -12   9        4.91       -8.39     11.17 o 
  -2 -12   9       43.18       29.25      6.06 o 
  -1 -12   9        2.01        3.21      5.31 o 
   0 -12   9        3.10       11.68      6.10 o 
   1 -12   9       84.13       77.87      9.72 o 
   2 -12   9      205.71      172.30     12.09 o 
   3 -12   9        0.02       -4.26      7.43 o 
   4 -12   9        3.27        2.52      7.74 o 
   5 -12   9        2.80       -3.97      7.43 o 
   6 -12   9        0.80        3.68      8.55 o 
   7 -12   9       33.14       30.93     11.26 o 
   8 -12   9        4.81        3.14     16.16 o 
   9 -12   9        0.27       -4.09     18.21 o 
  -7 -11   9      105.69      130.25     20.57 o 
  -6 -11   9       32.81       32.40     16.13 o 
  -5 -11   9       15.95       23.02     13.80 o 
  -4 -11   9      140.26      225.99     20.85 o 
  -3 -11   9      187.04      198.89     19.94 o 
  -2 -11   9      118.36      120.63     10.41 o 
  -1 -11   9      132.55      128.18     14.58 o 
   0 -11   9      144.39      126.19      9.72 o 
   1 -11   9       85.18       58.93      8.74 o 
   2 -11   9       81.76       87.73      8.94 o 
   3 -11   9       69.06       66.51      9.51 o 
   4 -11   9      604.81      553.39     20.46 o 
   5 -11   9      216.65      237.86     14.51 o 
   6 -11   9      100.15       71.53     11.00 o 
   7 -11   9        0.74       -5.35      9.30 o 
   8 -11   9       33.11       35.37     16.45 o 
   9 -11   9       48.89       59.39     18.61 o 
  -8 -10   9      115.55       52.59     28.32 o 
  -7 -10   9       81.29       81.81     17.65 o 
  -6 -10   9       42.12       31.42     13.14 o 
  -5 -10   9      221.31      225.07     29.37 o 
  -4 -10   9        1.25       -3.36     10.05 o 
  -3 -10   9       46.08       47.46     12.55 o 
  -2 -10   9      371.37      426.59     20.18 o 
  -1 -10   9      330.10      416.35     22.31 o 
   0 -10   9      111.31      128.36      8.49 o 
   1 -10   9      126.05      122.21      8.82 o 
   2 -10   9      836.35      856.41     31.09 o 
   3 -10   9      847.18      811.76     26.99 o 
   4 -10   9     1233.28     1224.69     31.13 o 
   5 -10   9      903.64      823.26     25.08 o 
   6 -10   9       91.70       82.02     10.33 o 
   7 -10   9       83.06      100.37     19.17 o 
   8 -10   9      110.15       93.21     19.48 o 
   9 -10   9       71.43       66.68     18.24 o 
  -8  -9   9        3.37       16.86     24.27 o 
  -7  -9   9        0.61       -3.86     12.95 o 
  -6  -9   9      102.76       85.13     14.21 o 
  -5  -9   9        1.24       -3.51      9.45 o 
  -4  -9   9       66.73       86.47     13.86 o 
  -3  -9   9       59.59       83.89     11.49 o 
  -2  -9   9       22.90       33.62      4.93 o 
  -1  -9   9       11.32       -0.10      3.85 o 
   0  -9   9       96.81       81.53      5.73 o 
   1  -9   9       80.77       77.17      7.53 o 
   2  -9   9      632.26      591.46     17.68 o 
   3  -9   9      688.14      615.09     25.37 o 
   4  -9   9        0.20        0.10      6.32 o 
   5  -9   9      720.03      742.98     23.09 o 
   6  -9   9        3.73       11.36      9.57 o 
   7  -9   9      200.23      191.98     16.73 o 
   8  -9   9       13.71        2.41     11.30 o 
   9  -9   9       89.01       94.79     23.94 o 
  10  -9   9        7.86        8.09     22.92 o 
  -9  -8   9        1.48       15.51     21.58 o 
  -8  -8   9      206.51      207.00     33.04 o 
  -7  -8   9        0.28       -2.49     11.18 o 
  -6  -8   9      225.52      200.38     16.54 o 
  -5  -8   9      895.09      829.98     28.69 o 
  -4  -8   9      904.58      955.45     44.09 o 
  -3  -8   9      131.60      139.25     12.79 o 
  -2  -8   9      255.88      242.45      8.39 o 
  -1  -8   9      116.00      138.83      6.24 o 
   0  -8   9       46.59       45.14      7.03 o 
   1  -8   9     1300.82     1363.32     27.73 o 
   2  -8   9     1344.71     1318.09     47.05 o 
   3  -8   9      164.26      157.56      9.23 o 
   4  -8   9      365.59      337.67     12.81 o 
   5  -8   9        6.03       18.62      7.58 o 
   6  -8   9      342.88      377.48     20.24 o 
   7  -8   9       40.71       14.66     12.89 o 
   8  -8   9       34.69       29.58     11.16 o 
   9  -8   9       38.41       43.33     36.07 o 
  10  -8   9       33.84       40.46     27.64 o 
  -9  -7   9       57.90       53.27     22.92 o 
  -8  -7   9       91.23      109.90     24.95 o 
  -7  -7   9      154.03      156.08     14.07 o 
  -6  -7   9      291.42      318.77     17.17 o 
  -5  -7   9     1933.90     1952.83     48.70 o 
  -4  -7   9      743.39      704.63     19.87 o 
  -3  -7   9      338.86      290.08     20.65 o 
  -2  -7   9      141.10      146.62      9.81 o 
  -1  -7   9      220.24      195.39      6.74 o 
   0  -7   9      113.58       94.12      9.50 o 
   1  -7   9     1132.69     1122.00     27.89 o 
   2  -7   9     2669.13     2650.12     56.34 o 
   3  -7   9      257.78      233.94      9.65 o 
   4  -7   9       38.97       33.38      6.68 o 
   5  -7   9      319.16      286.97     13.77 o 
   6  -7   9      323.82      301.24     14.56 o 
   7  -7   9       46.43       51.51     11.10 o 
   8  -7   9       57.92       73.03     11.91 o 
   9  -7   9      143.05      126.08     17.82 o 
  10  -7   9       31.13       74.84     28.32 o 
 -10  -6   9        7.49       11.46     16.86 o 
  -9  -6   9       62.60       80.27     17.08 o 
  -8  -6   9        8.39        0.43     11.50 o 
  -7  -6   9       53.87       44.10      6.68 o 
  -6  -6   9      339.85      357.86     13.19 o 
  -5  -6   9     1410.87     1490.64     30.96 o 
  -4  -6   9       84.97       83.10      7.41 o 
  -3  -6   9      849.70      866.11     21.52 o 
  -2  -6   9        2.35       -3.78      2.52 o 
  -1  -6   9        7.15       18.42      3.79 o 
   0  -6   9       77.97       69.87      5.02 o 
   1  -6   9      407.73      447.09     11.25 o 
   2  -6   9       63.54       46.97      5.00 o 
   3  -6   9      282.13      297.34     11.65 o 
   4  -6   9      246.57      247.61     12.21 o 
   5  -6   9      323.23      343.83     14.42 o 
   6  -6   9       60.15       69.67      8.73 o 
   7  -6   9      276.99      295.03     18.31 o 
   8  -6   9        0.91        3.85      9.13 o 
   9  -6   9       39.16       24.05     13.43 o 
  10  -6   9        6.19       12.81     21.58 o 
 -10  -5   9        0.04        0.55     12.95 o 
  -9  -5   9       39.67       45.49     13.73 o 
  -8  -5   9        7.41        2.96     10.69 o 
  -7  -5   9       53.14       48.72      6.62 o 
  -6  -5   9       50.18       57.80      6.63 o 
  -5  -5   9      189.51      196.49     11.29 o 
  -4  -5   9        0.05        0.44      4.38 o 
  -3  -5   9      248.63      250.66      8.59 o 
  -2  -5   9      367.29      385.47      7.21 o 
  -1  -5   9      870.27     1017.54     15.93 o 
   0  -5   9      108.63      121.52      9.50 o 
   1  -5   9      164.44      183.61      6.53 o 
   2  -5   9        1.92       -3.63      3.81 o 
   3  -5   9       15.87       20.49      4.78 o 
   4  -5   9       68.62       72.45      7.24 o 
   5  -5   9        3.84        2.44      5.67 o 
   6  -5   9      106.58      108.22     14.07 o 
   7  -5   9        0.97       -5.11      7.39 o 
   8  -5   9       40.96       48.05     10.56 o 
   9  -5   9       65.75       69.02     14.71 o 
  10  -5   9       13.55      -22.92     20.90 o 
 -10  -4   9       53.95       66.40     14.16 o 
  -9  -4   9       65.09       75.10     13.43 o 
  -8  -4   9        2.66        3.06      9.21 o 
  -7  -4   9      341.46      319.49     13.68 o 
  -6  -4   9      275.32      298.87      8.82 o 
  -5  -4   9      355.46      372.27     11.44 o 
  -4  -4   9      327.60      326.78      9.41 o 
  -3  -4   9     1866.50     1813.37     30.20 o 
  -2  -4   9     2828.26     2990.95     38.72 o 
  -1  -4   9      800.71      833.62     14.72 o 
   0  -4   9      605.03      499.48     10.82 o 
   1  -4   9      109.28       70.24      4.51 o 
   2  -4   9      228.70      207.42      8.00 o 
   3  -4   9        9.96        7.05      4.36 o 
   4  -4   9        5.55        5.41      4.89 o 
   5  -4   9      682.50      677.48     20.36 o 
   6  -4   9      468.92      511.03     17.13 o 
   7  -4   9      374.09      395.00     17.50 o 
   8  -4   9        6.23        0.76      8.29 o 
   9  -4   9       10.47        1.10     11.18 o 
  10  -4   9       19.60      -20.90     20.23 o 
 -11  -3   9        0.27        9.43     11.50 o 
 -10  -3   9       48.14       70.75     13.83 o 
  -9  -3   9        5.91        1.22      9.77 o 
  -8  -3   9      270.07      288.13     15.39 o 
  -7  -3   9       93.57       99.51      8.82 o 
  -6  -3   9      471.26      457.44     25.20 o 
  -5  -3   9      366.25      372.44     10.48 o 
  -4  -3   9       98.53      100.89      5.46 o 
  -3  -3   9     2432.45     2396.02     36.02 o 
  -2  -3   9     2593.82     2595.49     33.97 o 
  -1  -3   9     1876.14     1781.76     25.18 o 
   0  -3   9       69.25       72.09      4.31 o 
   1  -3   9       21.42        8.25      3.41 o 
   2  -3   9      123.31      124.71      6.57 o 
   3  -3   9     1658.19     1668.16     27.99 o 
   4  -3   9     1676.14     1823.28     32.85 o 
   5  -3   9      298.36      246.32     17.08 o 
   6  -3   9      255.57      270.03     12.67 o 
   7  -3   9      165.76      161.44     12.19 o 
   8  -3   9        0.72       -1.61      8.21 o 
   9  -3   9       14.78       12.97     11.96 o 
  10  -3   9       31.98       55.29     24.95 o 
 -11  -2   9        0.34        7.15     14.16 o 
 -10  -2   9        2.86        6.03     12.81 o 
  -9  -2   9      110.57      103.86     17.87 o 
  -8  -2   9        0.95       -4.36      7.08 o 
  -7  -2   9      115.15      104.03      9.58 o 
  -6  -2   9        4.30        2.90      5.42 o 
  -5  -2   9       35.70       37.20      6.36 o 
  -4  -2   9       17.56       19.85      3.39 o 
  -3  -2   9       40.19       32.82      3.97 o 
  -2  -2   9      556.49      595.65     11.41 o 
  -1  -2   9      139.37      123.75      5.12 o 
   0  -2   9      500.89      455.04     11.75 o 
   1  -2   9       24.68       23.10      3.67 o 
   2  -2   9     4423.72     4733.60     60.03 o 
   3  -2   9     1238.89     1369.56     24.24 o 
   4  -2   9     1552.21     1603.12     29.79 o 
   5  -2   9      637.55      634.52     18.64 o 
   6  -2   9        9.27        3.75      5.94 o 
   7  -2   9      250.63      237.79     25.26 o 
   8  -2   9       23.38       17.96     10.32 o 
   9  -2   9       59.83       57.99     24.27 o 
  10  -2   9        0.14       -6.07     18.88 o 
 -11  -1   9       35.75       34.82     13.82 o 
 -10  -1   9       19.63       21.93      9.02 o 
  -9  -1   9       37.98       51.32      8.95 o 
  -8  -1   9       99.91       95.39     10.72 o 
  -7  -1   9      204.04      205.05     10.12 o 
  -6  -1   9      438.77      438.09     13.40 o 
  -5  -1   9        0.92        4.21      4.35 o 
  -4  -1   9      393.74      448.52      9.23 o 
  -3  -1   9      369.47      362.75      9.75 o 
  -2  -1   9      265.33      211.40      8.59 o 
  -1  -1   9       47.79       66.32      3.66 o 
   0  -1   9      488.63      494.86     14.25 o 
   1  -1   9       53.24       85.21      5.86 o 
   2  -1   9      478.30      506.91     12.03 o 
   3  -1   9      879.73      865.50     17.89 o 
   4  -1   9      216.60      210.51      9.86 o 
   5  -1   9        5.69        1.18      5.21 o 
   6  -1   9       19.26        8.07      7.14 o 
   7  -1   9       16.45        6.32      8.76 o 
   8  -1   9        7.27        7.25     10.18 o 
   9  -1   9        3.10       -2.70     18.21 o 
  10  -1   9       57.69       62.71     25.62 o 
 -11   0   9       56.93       49.37      9.70 o 
 -10   0   9       40.71       32.02      8.81 o 
  -9   0   9      172.02      159.80     12.15 o 
  -8   0   9      302.60      294.38     16.21 o 
  -7   0   9      713.67      802.04     20.92 o 
  -6   0   9      548.42      503.83     15.63 o 
  -5   0   9      113.95      105.30      7.79 o 
  -4   0   9      564.78      488.06     14.19 o 
  -3   0   9      207.95      174.77      5.70 o 
  -2   0   9     1495.19     1620.24     27.33 o 
  -1   0   9     3231.78     3151.60     39.15 o 
   0   0   9      308.56      333.61      9.71 o 
   1   0   9      940.06     1119.91     20.38 o 
   2   0   9      428.80      358.19      9.49 o 
   3   0   9      648.08      678.05     15.51 o 
   4   0   9     1738.53     1741.32     31.52 o 
   5   0   9     2204.27     2246.16     42.04 o 
   6   0   9      187.34      176.10     11.64 o 
   7   0   9      685.52      674.06     23.17 o 
   8   0   9      408.38      391.83     22.49 o 
   9   0   9       78.81       88.33     26.97 o 
  10   0   9       76.09       77.54     28.99 o 
 -10   1   9       99.05       64.44     16.52 o 
  -9   1   9       23.02       12.77      7.38 o 
  -8   1   9      568.60      531.39     49.90 o 
  -7   1   9       98.74      101.40      7.60 o 
  -6   1   9       50.48       39.46      5.95 o 
  -5   1   9      141.02      145.04     12.75 o 
  -4   1   9      478.85      461.42      9.52 o 
  -3   1   9      845.25      829.76     16.98 o 
  -2   1   9      759.79      830.18     12.35 o 
  -1   1   9     4370.94     4516.35     58.81 o 
   0   1   9       32.26       38.52      3.63 o 
   1   1   9       67.68       42.75      4.53 o 
   2   1   9      535.43      660.49     17.67 o 
   3   1   9        6.17        2.06      4.06 o 
   4   1   9      546.79      590.55     16.02 o 
   5   1   9     1068.12     1117.98     24.22 o 
   6   1   9      260.82      303.76     15.07 o 
   7   1   9      133.78      158.96     18.00 o 
   8   1   9      151.24      168.12     16.36 o 
   9   1   9       89.70      112.60     29.67 o 
  10   1   9       59.80       54.62     27.64 o 
 -10   2   9       24.53        2.70     11.46 o 
  -9   2   9       25.18        8.09      7.86 o 
  -8   2   9       22.48       29.24      8.43 o 
  -7   2   9        2.01       -3.71      5.14 o 
  -6   2   9       50.18       43.09      6.26 o 
  -5   2   9     1176.88     1185.62     33.38 o 
  -4   2   9       50.15       38.16      5.33 o 
  -3   2   9      718.16      808.40     16.96 o 
  -2   2   9      682.45      735.84     14.87 o 
  -1   2   9        7.06        2.96      3.23 o 
   0   2   9      165.74      194.50      7.37 o 
   1   2   9       48.96       61.90      5.28 o 
   2   2   9       91.51       74.35      6.80 o 
   3   2   9      186.66      205.68     13.52 o 
   4   2   9      146.83      150.39     10.72 o 
   5   2   9       13.78       13.63      6.73 o 
   6   2   9        0.65       -3.49      6.98 o 
   7   2   9       27.79        5.91      9.82 o 
   8   2   9        2.00        2.46     10.38 o 
   9   2   9        2.56       16.18     22.25 o 
 -11   3   9      144.58      169.12     24.61 o 
 -10   3   9      459.34      404.27     20.26 o 
  -9   3   9      476.76      465.30     21.93 o 
  -8   3   9      164.18      140.87     12.63 o 
  -7   3   9      114.73       96.16      8.15 o 
  -6   3   9        9.16       10.38      4.16 o 
  -5   3   9     3037.68     3066.48     46.45 o 
  -4   3   9     1909.08     1941.72     32.43 o 
  -3   3   9      540.97      517.88     13.16 o 
  -2   3   9       78.15       60.94      4.91 o 
  -1   3   9        4.88        2.53      3.20 o 
   0   3   9     2427.03     2538.18     39.24 o 
   1   3   9      992.42      943.19     23.31 o 
   2   3   9      134.45      115.83      6.84 o 
   3   3   9      222.86      214.33     10.67 o 
   4   3   9      229.19      216.41     12.53 o 
   5   3   9       46.42       53.27      9.94 o 
   6   3   9      328.64      389.99     22.60 o 
   7   3   9      355.37      381.76     28.02 o 
   8   3   9       39.60       44.95     15.23 o 
   9   3   9      138.55      171.94     35.06 o 
 -11   4   9       98.45      122.43     24.95 o 
 -10   4   9      136.36      151.31     14.28 o 
  -9   4   9      858.97      731.39     30.25 o 
  -8   4   9      330.74      354.72     20.50 o 
  -7   4   9      541.78      495.02     19.80 o 
  -6   4   9      583.78      592.70     22.16 o 
  -5   4   9     2228.73     2200.82     38.94 o 
  -4   4   9     3428.77     3485.58     58.47 o 
  -3   4   9       32.87       44.03      5.64 o 
  -2   4   9      306.79      287.15      9.90 o 
  -1   4   9     2667.55     2778.77     40.96 o 
   0   4   9     3770.34     3987.85     67.57 o 
   1   4   9     3708.01     3750.52     63.37 o 
   2   4   9     1656.93     1696.18     29.59 o 
   3   4   9      203.11      218.52      9.48 o 
   4   4   9       45.82       48.77      8.57 o 
   5   4   9        1.05       14.53      8.64 o 
   6   4   9       89.20       68.39     16.02 o 
   7   4   9      226.42      179.32     21.98 o 
   8   4   9       50.52       73.41     16.99 o 
   9   4   9        1.38       -4.72     25.62 o 
 -11   5   9        5.07        9.18     10.72 o 
 -10   5   9        0.69       -1.80      9.50 o 
  -9   5   9        1.00        0.05      9.50 o 
  -8   5   9        1.20        1.15     14.83 o 
  -7   5   9       39.41       49.81     12.54 o 
  -6   5   9      159.29      142.76     12.36 o 
  -5   5   9      499.82      500.99     17.46 o 
  -4   5   9     1718.17     1772.11     34.31 o 
  -3   5   9       73.78       81.71      7.09 o 
  -2   5   9      169.73      179.59      8.91 o 
  -1   5   9       12.63        7.38      3.67 o 
   0   5   9      108.89      111.81      8.57 o 
   1   5   9      294.48      344.08     19.66 o 
   2   5   9      133.06      127.45      8.85 o 
   3   5   9        1.43        0.39      4.67 o 
   4   5   9      204.22      172.16     25.50 o 
   5   5   9        2.56       -0.47      9.90 o 
   6   5   9       85.70       81.61     17.62 o 
   7   5   9       13.73       15.89     14.88 o 
   8   5   9       27.56       19.41     15.05 o 
   9   5   9        3.84      -16.86     24.95 o 
 -11   6   9        6.69        6.41     11.92 o 
 -10   6   9       46.10       57.68     18.54 o 
  -9   6   9       83.78       92.13     13.91 o 
  -8   6   9      241.51      264.25     19.68 o 
  -7   6   9     1714.58     1700.04     28.75 o 
  -6   6   9      122.76      145.61      8.23 o 
  -5   6   9        1.15        8.01      5.11 o 
  -4   6   9      314.77      322.18     12.14 o 
  -3   6   9       39.87       31.71      5.79 o 
  -2   6   9       22.67       22.54      5.17 o 
  -1   6   9      118.16      103.06      6.36 o 
   0   6   9       90.76       92.88      8.51 o 
   1   6   9      955.28      919.10     25.94 o 
   2   6   9      488.16      494.03     14.39 o 
   3   6   9      239.62      256.88     14.22 o 
   4   6   9      127.95      131.65     29.67 o 
   5   6   9       67.17       42.08     18.21 o 
   6   6   9       20.38        2.37     13.91 o 
   7   6   9       46.72       25.18     16.52 o 
   8   6   9       17.59        9.54     16.18 o 
 -11   7   9       32.78       32.26     13.53 o 
 -10   7   9       21.73       12.49     11.98 o 
  -9   7   9       95.88      116.09     16.52 o 
  -8   7   9      260.88      287.28     21.92 o 
  -7   7   9      340.07      371.17     14.56 o 
  -6   7   9       65.77       62.30      6.90 o 
  -5   7   9        6.88        8.92      6.93 o 
  -4   7   9      146.55      129.76      8.97 o 
  -3   7   9      134.11      135.72      8.39 o 
  -2   7   9     3205.18     3257.94     48.37 o 
  -1   7   9      570.28      579.65     20.98 o 
   0   7   9     1111.22     1109.39     30.36 o 
   1   7   9      525.23      571.58     23.41 o 
   2   7   9      585.80      579.99     20.83 o 
   3   7   9      373.01      376.58     45.18 o 
   4   7   9      100.57      143.18     30.34 o 
   5   7   9        6.85       -5.25     19.22 o 
   6   7   9      175.78      208.17     25.03 o 
   7   7   9       55.56       27.80     17.31 o 
   8   7   9       16.17       20.80     17.65 o 
 -11   8   9       12.63        6.07     16.86 o 
 -10   8   9        0.89        1.69     12.31 o 
  -9   8   9       88.32      111.52     16.85 o 
  -8   8   9      118.24      118.14     14.66 o 
  -7   8   9       12.26       -9.67      6.44 o 
  -6   8   9        2.46       -7.58      5.89 o 
  -5   8   9      630.60      608.15     18.80 o 
  -4   8   9      245.69      222.54     11.64 o 
  -3   8   9       41.17       49.36      4.53 o 
  -2   8   9     1098.64     1149.95     23.76 o 
  -1   8   9     1852.35     1885.22     65.99 o 
   0   8   9      245.10      254.24     13.75 o 
   1   8   9      125.72      154.23     20.70 o 
   2   8   9      138.29      123.61     19.87 o 
   3   8   9       36.60       41.37     16.13 o 
   4   8   9      293.67      248.23     26.91 o 
   5   8   9       63.25       62.07     25.96 o 
   6   8   9       43.51       72.03     19.68 o 
   7   8   9        1.15       11.95     46.86 o 
 -10   9   9        4.16       -6.07     17.53 o 
  -9   9   9       23.35       37.08     19.55 o 
  -8   9   9       42.01       53.15     10.73 o 
  -7   9   9        5.66        3.06      7.22 o 
  -6   9   9      108.84      126.51     13.26 o 
  -5   9   9      188.81      185.70     19.51 o 
  -4   9   9       76.39      108.10     14.52 o 
  -3   9   9        1.36        5.29      3.86 o 
  -2   9   9       79.55       79.80      7.24 o 
  -1   9   9       39.74       26.86      6.37 o 
   0   9   9      557.65      545.28     20.83 o 
   1   9   9      114.77       78.87     37.66 o 
   2   9   9       20.81       17.77     15.01 o 
   3   9   9        1.85      -15.87     13.43 o 
   4   9   9       11.10       -9.44     14.76 o 
   5   9   9        0.00        1.83     16.02 o 
   6   9   9       11.03        1.37     16.50 o 
   7   9   9        5.62        0.74     18.72 o 
 -10  10   9       77.06      109.23     26.97 o 
  -9  10   9      105.67      155.08     28.99 o 
  -8  10   9      178.26      196.97     19.12 o 
  -7  10   9      114.71      150.55     22.68 o 
  -6  10   9       13.92        3.59      8.55 o 
  -5  10   9        3.35        2.14      7.51 o 
  -4  10   9       37.82       42.84     12.47 o 
  -3  10   9      592.02      556.97     17.13 o 
  -2  10   9        6.28        9.58      6.06 o 
  -1  10   9      347.65      346.29     17.52 o 
   0  10   9       17.83       13.51     11.36 o 
   1  10   9      113.39      130.65     22.17 o 
   2  10   9      119.80      130.72     22.61 o 
   3  10   9       64.93       32.79     18.30 o 
   4  10   9      156.48      114.69     24.32 o 
   5  10   9        0.22        2.65     17.76 o 
   6  10   9        2.88       24.50     19.12 o 
 -10  11   9       31.74       25.62     22.92 o 
  -9  11   9       58.79       80.24     28.32 o 
  -8  11   9      111.99      112.73     17.98 o 
  -7  11   9      249.25      279.25     27.52 o 
  -6  11   9       97.17      122.68     13.45 o 
  -5  11   9       86.22      104.53     24.48 o 
  -4  11   9       76.38       76.05     13.63 o 
  -3  11   9      117.74       63.77     15.80 o 
  -2  11   9        2.06       -9.46      9.14 o 
  -1  11   9       24.51        0.94      6.23 o 
   0  11   9      411.43      373.54     45.85 o 
   1  11   9       55.99       83.61     29.67 o 
   2  11   9        3.83       26.97     22.25 o 
   3  11   9      294.10      248.77     30.72 o 
   4  11   9       82.83       99.93     34.39 o 
   5  11   9       40.04       47.87     29.67 o 
   6  11   9        0.48       -8.09     23.60 o 
  -9  12   9       15.40        1.35     23.60 o 
  -8  12   9        0.62       13.28     14.40 o 
  -7  12   9       56.83       50.53     12.64 o 
  -6  12   9      147.67      145.56     15.45 o 
  -5  12   9       19.55       31.02     11.29 o 
  -4  12   9        1.57       12.62     10.05 o 
  -3  12   9      154.88      145.00     21.13 o 
  -2  12   9        2.92      -10.86      8.61 o 
  -1  12   9      327.87      414.62     40.86 o 
   0  12   9      318.54      373.54     48.55 o 
   1  12   9        4.99        6.74     23.60 o 
   2  12   9        0.62       21.58     24.95 o 
   3  12   9        2.40      -13.49     20.90 o 
   4  12   9        5.58       15.51     26.30 o 
   5  12   9        1.04       -1.35     25.62 o 
  -8  13   9        3.53        2.68     15.39 o 
  -7  13   9       61.92       81.35     14.11 o 
  -6  13   9      147.91      200.93     18.16 o 
  -5  13   9       22.40        9.59     11.33 o 
  -4  13   9      154.02      171.63     17.05 o 
  -3  13   9        6.13       -5.35      9.99 o 
  -2  13   9        3.63        1.79     10.79 o 
  -1  13   9       25.71        0.90     10.79 o 
   0  13   9       46.13       18.21     26.97 o 
   1  13   9       28.58       44.50     30.34 o 
   2  13   9       13.24       13.49     26.30 o 
   3  13   9       49.37       57.31     31.69 o 
   4  13   9        1.41       -2.02     28.32 o 
  -8  14   9       59.66       36.80     23.26 o 
  -7  14   9      105.95      138.46     18.70 o 
  -6  14   9      113.16      117.02     21.68 o 
  -5  14   9      246.41      306.87     22.21 o 
  -4  14   9      148.12      180.70     40.46 o 
  -3  14   9      159.45      190.14     42.48 o 
  -2  14   9        5.48      -29.67     21.58 o 
  -1  14   9       31.21       39.78     29.67 o 
   0  14   9       61.08       46.52     33.04 o 
   1  14   9      425.09      356.68     53.27 o 
   2  14   9      119.86      116.65     37.08 o 
  -7  15   9       15.28       -9.99     17.87 o 
  -6  15   9        5.72       31.68     22.64 o 
  -5  15   9       62.12       82.26     35.06 o 
  -4  15   9      155.12      221.16     45.85 o 
  -3  15   9       27.67      -20.90     24.95 o 
  -2  15   9       10.56       15.51     28.99 o 
  -1  15   9       47.07       24.27     28.99 o 
   0  15   9      102.70       59.34     35.74 o 
   1  15   9      184.98      138.22     43.15 o 
  -5  16   9       15.29       12.14     34.39 o 
  -4  16   9        9.75       26.30     31.69 o 
  -3  16   9        5.92       11.46     32.36 o 
  -2  16   9        2.21      -14.16     32.36 o 
  -1  16   9        1.96      -13.49     28.99 o 
   0 -17  10        0.16      -39.78     31.69 o 
   1 -17  10       10.42        7.32     27.31 o 
   2 -17  10        9.46        4.22     21.87 o 
   3 -17  10       15.51       58.66     35.06 o 
  -2 -16  10        9.56       23.58     28.66 o 
  -1 -16  10       23.89        6.27     31.69 o 
   0 -16  10       76.28      104.30     16.80 o 
   1 -16  10      113.42       86.08     26.21 o 
   2 -16  10       38.21       19.14     27.31 o 
   3 -16  10        5.28       38.43     23.84 o 
   4 -16  10        8.62       14.04     20.43 o 
   5 -16  10       19.32        7.96     19.58 o 
  -4 -15  10       19.16       22.90     21.43 o 
  -3 -15  10        0.43      -14.48     20.90 o 
  -2 -15  10        8.96       27.97     29.33 o 
  -1 -15  10       97.25      110.30     12.38 o 
   0 -15  10       66.39       54.75     16.18 o 
   1 -15  10       17.31       12.72      9.95 o 
   2 -15  10       89.67       61.93     22.87 o 
   3 -15  10       26.55        5.75     14.19 o 
   4 -15  10        0.46       -8.47     14.47 o 
   5 -15  10       58.13       76.07     19.30 o 
   6 -15  10        7.20       -3.30     18.95 o 
  -5 -14  10        8.37        1.65     19.09 o 
  -4 -14  10       21.83       -3.92     15.54 o 
  -3 -14  10        9.21        1.30     17.82 o 
  -2 -14  10        0.01       -8.40     16.96 o 
  -1 -14  10       11.56        9.93      8.54 o 
   0 -14  10       20.80        1.06     15.48 o 
   1 -14  10        4.78        1.93      9.26 o 
   2 -14  10        8.79        0.79      8.86 o 
   3 -14  10        3.60        0.64      9.01 o 
   4 -14  10       10.52       12.83     14.88 o 
   5 -14  10        2.13       -5.28     13.20 o 
   6 -14  10        1.97      -12.50     17.62 o 
   7 -14  10        7.17        2.53     16.14 o 
  -6 -13  10       20.77       13.38     18.44 o 
  -5 -13  10        8.30       17.73     15.24 o 
  -4 -13  10        2.16        9.36     14.94 o 
  -3 -13  10       31.90       23.47     20.95 o 
  -2 -13  10       19.99       18.65     13.99 o 
  -1 -13  10       97.84      119.62     12.05 o 
   0 -13  10       52.81       36.26      9.41 o 
   1 -13  10      436.77      465.44     20.11 o 
   2 -13  10       17.21       20.22     14.89 o 
   3 -13  10        2.37      -10.29      8.45 o 
   4 -13  10       79.63       87.67     11.46 o 
   5 -13  10      222.74      207.92     15.35 o 
   6 -13  10       68.26       46.94     11.12 o 
   7 -13  10       60.55       55.88     17.03 o 
   8 -13  10       27.64       13.33     19.05 o 
  -6 -12  10       39.84       42.07     21.58 o 
  -5 -12  10       57.60       62.77     16.81 o 
  -4 -12  10       42.18       25.16     14.80 o 
  -3 -12  10       45.92       22.21     19.88 o 
  -2 -12  10      172.91      190.86     22.28 o 
  -1 -12  10       67.44       73.90      9.49 o 
   0 -12  10      170.31      173.31     13.75 o 
   1 -12  10      199.89      206.97     13.42 o 
   2 -12  10       22.94       35.22     13.09 o 
   3 -12  10      391.90      327.92     16.47 o 
   4 -12  10      211.82      204.78     17.61 o 
   5 -12  10       50.97       53.19     10.35 o 
   6 -12  10      101.08      131.96     13.24 o 
   7 -12  10        0.72       -2.60      9.70 o 
   8 -12  10       64.92       81.86     21.52 o 
  -7 -11  10       18.38       14.78     15.71 o 
  -6 -11  10       19.39       22.79     16.20 o 
  -5 -11  10        0.79       15.35     13.29 o 
  -4 -11  10       67.89       50.76     14.72 o 
  -3 -11  10        5.62        6.63     12.09 o 
  -2 -11  10        0.94        1.35      4.67 o 
  -1 -11  10       88.70       78.13     10.46 o 
   0 -11  10       13.11       10.09      5.71 o 
   1 -11  10       73.54       75.57      8.21 o 
   2 -11  10      994.42     1030.08     27.95 o 
   3 -11  10      476.00      455.09     25.82 o 
   4 -11  10       69.44       73.24     10.09 o 
   5 -11  10       54.82       60.39     12.23 o 
   6 -11  10       10.86        9.46      8.21 o 
   7 -11  10        0.78       -2.49      9.80 o 
   8 -11  10       22.16       -0.49     11.30 o 
   9 -11  10       21.90       25.83     17.95 o 
  -8 -10  10        0.21      -12.81     22.25 o 
  -7 -10  10       94.19       78.21     18.13 o 
  -6 -10  10        0.91       -4.01     13.28 o 
  -5 -10  10        1.10      -10.81     10.37 o 
  -4 -10  10       13.92       -0.65     10.38 o 
  -3 -10  10        0.22        2.76     10.71 o 
  -2 -10  10      319.38      341.61     13.51 o 
  -1 -10  10       22.24       11.49      8.49 o 
   0 -10  10       64.03       62.08      6.77 o 
   1 -10  10        1.13        9.12      5.33 o 
   2 -10  10      215.70      190.43     17.40 o 
   3 -10  10      332.17      347.26     18.68 o 
   4 -10  10        0.24       -6.42      7.45 o 
   5 -10  10      227.86      221.14     13.96 o 
   6 -10  10       11.25       19.90      8.80 o 
   7 -10  10        7.17       10.37     11.17 o 
   8 -10  10        4.37        7.06     15.65 o 
   9 -10  10        0.20       -4.78     15.71 o 
  -8  -9  10      113.73      102.49     31.02 o 
  -7  -9  10      335.46      398.42     28.01 o 
  -6  -9  10        2.91       10.55     11.47 o 
  -5  -9  10        1.08        0.24     10.01 o 
  -4  -9  10      332.58      364.67     22.92 o 
  -3  -9  10       19.17       22.91     10.98 o 
  -2  -9  10       79.36       83.58     10.50 o 
  -1  -9  10      135.58      111.77      7.82 o 
   0  -9  10      165.34      153.07      8.58 o 
   1  -9  10      251.01      209.28     10.25 o 
   2  -9  10     1533.09     1505.49     33.87 o 
   3  -9  10      922.05      871.12     21.59 o 
   4  -9  10      291.20      285.33     17.59 o 
   5  -9  10      125.57      126.81     11.10 o 
   6  -9  10      298.89      340.89     22.97 o 
   7  -9  10      290.48      301.90     20.21 o 
   8  -9  10      124.61      123.98     20.72 o 
   9  -9  10       42.83       57.36     36.41 o 
  -9  -8  10       25.59       41.13     24.27 o 
  -8  -8  10      153.39      165.19     32.36 o 
  -7  -8  10        0.23        1.01     11.18 o 
  -6  -8  10       87.97       97.80     13.93 o 
  -5  -8  10       29.55       18.24      9.73 o 
  -4  -8  10       50.16       48.55     11.87 o 
  -3  -8  10        0.60       -1.89      7.68 o 
  -2  -8  10       22.40       29.05      4.50 o 
  -1  -8  10       97.19      126.72      8.79 o 
   0  -8  10       93.24       70.00      9.01 o 
   1  -8  10      388.96      403.96     13.63 o 
   2  -8  10      571.28      539.21     16.65 o 
   3  -8  10      999.52     1013.53     22.80 o 
   4  -8  10      217.30      215.80     12.11 o 
   5  -8  10        5.84        8.72      8.96 o 
   6  -8  10      289.22      305.27     18.90 o 
   7  -8  10      221.12      245.79     18.02 o 
   8  -8  10      120.14      122.45     16.78 o 
   9  -8  10      108.28      113.45     19.92 o 
  10  -8  10       38.86       45.85     26.97 o 
  -9  -7  10        0.66      -24.95     16.86 o 
  -8  -7  10        9.50        4.05     17.53 o 
  -7  -7  10      198.57      211.23     16.22 o 
  -6  -7  10      335.98      418.64     19.84 o 
  -5  -7  10      216.89      200.08     15.07 o 
  -4  -7  10       98.89       78.66     11.29 o 
  -3  -7  10        2.83       -5.11      5.31 o 
  -2  -7  10       57.40       54.78      4.56 o 
  -1  -7  10        4.10        2.77      3.40 o 
   0  -7  10        9.93       13.75      4.07 o 
   1  -7  10        0.05        0.46      4.09 o 
   2  -7  10      147.03      137.14     13.31 o 
   3  -7  10        5.83        3.34      5.28 o 
   4  -7  10       10.76        5.92      6.68 o 
   5  -7  10       42.26       31.27      7.71 o 
   6  -7  10       86.55       96.72     12.40 o 
   7  -7  10        4.68       -1.41      8.85 o 
   8  -7  10       20.16       13.88     11.87 o 
   9  -7  10       22.93       15.96     16.86 o 
  10  -7  10       11.33      -16.18     21.58 o 
 -10  -6  10       16.11       39.78     20.90 o 
  -9  -6  10       59.43       75.52     22.92 o 
  -8  -6  10        0.72      -20.74     14.83 o 
  -7  -6  10       86.26       75.04     10.85 o 
  -6  -6  10     1434.34     1429.66     33.89 o 
  -5  -6  10      420.81      492.15     23.61 o 
  -4  -6  10      465.82      513.79     16.58 o 
  -3  -6  10      102.97       67.10      8.67 o 
  -2  -6  10      792.50      799.17     14.04 o 
  -1  -6  10       19.70       13.31      3.93 o 
   0  -6  10      383.02      378.79     10.54 o 
   1  -6  10      455.02      422.23     12.33 o 
   2  -6  10       14.33        7.45      4.39 o 
   3  -6  10     1215.20     1285.45     25.11 o 
   4  -6  10        0.75       -1.38      5.44 o 
   5  -6  10      422.35      425.20     17.94 o 
   6  -6  10       41.32       32.30      8.19 o 
   7  -6  10      289.78      280.82     19.17 o 
   8  -6  10      186.49      177.61     18.39 o 
   9  -6  10      142.76      148.57     33.04 o 
  10  -6  10       27.35       47.20     26.30 o 
 -10  -5  10       34.87       40.46     19.55 o 
  -9  -5  10      100.77      111.54     30.68 o 
  -8  -5  10       21.64       39.26     12.64 o 
  -7  -5  10      407.49      438.97     18.28 o 
  -6  -5  10      367.84      375.76     21.60 o 
  -5  -5  10      427.32      438.14     14.33 o 
  -4  -5  10      824.31      780.92     19.86 o 
  -3  -5  10      379.34      429.80     18.15 o 
  -2  -5  10      271.76      242.16      6.95 o 
  -1  -5  10     1314.88     1279.94     21.75 o 
   0  -5  10      125.56       93.38      5.65 o 
   1  -5  10      677.25      653.42     15.12 o 
   2  -5  10      878.93      843.19     18.43 o 
   3  -5  10      469.69      443.52     13.42 o 
   4  -5  10     1436.33     1427.74     26.98 o 
   5  -5  10      401.15      391.18     15.44 o 
   6  -5  10      247.47      256.19     13.35 o 
   7  -5  10      339.23      379.00     20.13 o 
   8  -5  10       21.13        6.92      9.38 o 
   9  -5  10       32.09       21.04     13.22 o 
  10  -5  10        2.49       -5.39     22.92 o 
 -10  -4  10       15.24       31.35     14.16 o 
  -9  -4  10        0.75        3.26     20.90 o 
  -8  -4  10       22.62       -4.86      9.85 o 
  -7  -4  10        4.05       -2.39      4.58 o 
  -6  -4  10       99.00      111.11      6.91 o 
  -5  -4  10       98.69       86.44      6.75 o 
  -4  -4  10      237.48      240.10     13.27 o 
  -3  -4  10        0.51       -0.86      3.58 o 
  -2  -4  10       83.31       91.72      4.20 o 
  -1  -4  10      434.91      437.90     10.37 o 
   0  -4  10      230.97      243.74      8.60 o 
   1  -4  10      283.55      243.85      7.47 o 
   2  -4  10      148.00      145.31      7.57 o 
   3  -4  10       66.11       68.04      6.38 o 
   4  -4  10      858.12      915.30     21.77 o 
   5  -4  10        2.45        4.59      5.95 o 
   6  -4  10      739.03      738.60     22.36 o 
   7  -4  10        6.08       13.14      8.81 o 
   8  -4  10       59.41        7.83      9.64 o 
   9  -4  10        0.35       -7.66     11.47 o 
  10  -4  10        1.31       -6.07     22.92 o 
 -10  -3  10       11.11       19.84     11.80 o 
  -9  -3  10        4.65       -2.56      9.39 o 
  -8  -3  10        0.31       -4.99      8.91 o 
  -7  -3  10      460.01      458.72     23.63 o 
  -6  -3  10      256.09      278.09     10.14 o 
  -5  -3  10      116.37      109.19      6.63 o 
  -4  -3  10        5.77        1.41      3.95 o 
  -3  -3  10     1680.91     1730.64     26.26 o 
  -2  -3  10      663.03      675.76     12.19 o 
  -1  -3  10      523.73      493.09     10.90 o 
   0  -3  10      614.62      609.48     14.97 o 
   1  -3  10      142.25      135.45      6.39 o 
   2  -3  10      201.44      228.51      9.05 o 
   3  -3  10        5.26       -3.90      4.24 o 
   4  -3  10      106.46      117.75      8.43 o 
   5  -3  10      163.20      132.31      9.72 o 
   6  -3  10        7.04       -8.84      5.90 o 
   7  -3  10       14.80       19.73      8.36 o 
   8  -3  10       64.70       63.61     11.72 o 
   9  -3  10        0.16       -4.78     12.10 o 
  10  -3  10       25.45       12.14     23.60 o 
 -11  -2  10       40.77       54.86     13.05 o 
 -10  -2  10       15.54        9.93     10.66 o 
  -9  -2  10       67.94       58.94     12.47 o 
  -8  -2  10      403.36      396.05     18.45 o 
  -7  -2  10        2.50       11.83      7.14 o 
  -6  -2  10      466.62      440.72     33.32 o 
  -5  -2  10      248.93      272.89      8.81 o 
  -4  -2  10     2139.06     2100.45     32.15 o 
  -3  -2  10      872.47      916.18     17.76 o 
  -2  -2  10     1547.52     1545.76     26.82 o 
  -1  -2  10      848.53      889.33     14.99 o 
   0  -2  10     1403.36     1343.69     33.26 o 
   1  -2  10     1927.30     1967.97     35.09 o 
   2  -2  10       64.96       46.43      5.31 o 
   3  -2  10     2075.24     2223.66     35.25 o 
   4  -2  10     1424.71     1494.54     29.09 o 
   5  -2  10      775.11      769.28     21.12 o 
   6  -2  10      524.18      550.39     31.29 o 
   7  -2  10      183.60      154.44     12.53 o 
   8  -2  10      181.86      206.19     17.84 o 
   9  -2  10       93.80      116.52     17.31 o 
  10  -2  10        8.12        6.07     23.60 o 
 -11  -1  10       16.80       23.67     12.47 o 
 -10  -1  10        9.50        4.05      9.54 o 
  -9  -1  10        4.82        6.83      7.93 o 
  -8  -1  10       89.87       91.75     11.67 o 
  -7  -1  10       13.34        4.45      6.82 o 
  -6  -1  10        2.44       -3.48      6.48 o 
  -5  -1  10       11.71       14.59      2.75 o 
  -4  -1  10      579.57      610.46     12.11 o 
  -3  -1  10      274.13      231.54     12.64 o 
  -2  -1  10     1236.27     1211.49     19.59 o 
  -1  -1  10     2598.73     2683.04     32.84 o 
   0  -1  10      337.60      407.17     10.68 o 
   1  -1  10      168.42      153.55      8.01 o 
   2  -1  10      156.48      155.60      7.60 o 
   3  -1  10       42.31       41.46      5.48 o 
   4  -1  10      816.67      863.33     21.36 o 
   5  -1  10      470.87      481.72     17.49 o 
   6  -1  10     1048.12     1029.95     25.65 o 
   7  -1  10      284.63      306.76     20.48 o 
   8  -1  10      434.09      514.25     26.41 o 
   9  -1  10       74.02       49.22     24.27 o 
  10  -1  10       26.59       73.49     29.67 o 
 -11   0  10        4.75        4.64     10.45 o 
 -10   0  10        1.84        0.77      8.81 o 
  -9   0  10       42.15       34.91      7.77 o 
  -8   0  10      145.19      131.15     12.57 o 
  -7   0  10       69.66       81.65      8.90 o 
  -6   0  10      749.85      787.42     27.22 o 
  -5   0  10      108.75      110.73      6.64 o 
  -4   0  10       90.05       95.89      5.98 o 
  -3   0  10      180.09      174.73      7.07 o 
  -2   0  10      357.21      405.28      8.15 o 
  -1   0  10     1466.83     1614.32     23.03 o 
   0   0  10      178.72      157.53      7.35 o 
   1   0  10       15.74       17.62      3.95 o 
   2   0  10        1.81       -0.19      3.98 o 
   3   0  10      339.86      347.46     14.52 o 
   4   0  10      388.16      359.71     11.97 o 
   5   0  10       60.59       76.96      8.39 o 
   6   0  10        0.90       -2.06      6.24 o 
   7   0  10       49.07       49.60     11.78 o 
   8   0  10        1.55       18.81     11.10 o 
   9   0  10       31.66       31.69     22.92 o 
  10   0  10        1.86        8.77     21.58 o 
 -11   1  10        5.13        9.36     10.45 o 
 -10   1  10      204.36      210.18     15.26 o 
  -9   1  10      341.65      295.32     17.87 o 
  -8   1  10      230.96      230.17     15.49 o 
  -7   1  10       14.25       25.62      7.13 o 
  -6   1  10        3.68        3.40      3.87 o 
  -5   1  10      129.38      123.10      5.06 o 
  -4   1  10     1008.13      973.23     20.76 o 
  -3   1  10        3.33        1.44      3.29 o 
  -2   1  10       46.13       47.92      5.11 o 
  -1   1  10      993.91      947.25     17.38 o 
   0   1  10       75.96       86.21      5.31 o 
   1   1  10      494.60      515.95     15.44 o 
   2   1  10      709.13      736.89     19.10 o 
   3   1  10       62.81       77.79      7.46 o 
   4   1  10      264.26      273.45     12.44 o 
   5   1  10       21.07       12.89      7.05 o 
   6   1  10      851.21      855.58     39.42 o 
   7   1  10      229.88      254.97     40.39 o 
   8   1  10       54.25       52.40     20.39 o 
   9   1  10       53.47       60.68     26.97 o 
 -11   2  10       63.78       72.31     12.81 o 
 -10   2  10      307.27      292.59     26.63 o 
  -9   2  10      353.38      353.22     26.30 o 
  -8   2  10      371.01      392.61     20.70 o 
  -7   2  10        1.03        1.67      6.43 o 
  -6   2  10       19.33       27.65      5.45 o 
  -5   2  10      459.15      409.13      9.26 o 
  -4   2  10      379.93      344.90     10.47 o 
  -3   2  10      676.10      616.84     14.98 o 
  -2   2  10      121.48       99.79      4.64 o 
  -1   2  10       61.59       75.72      5.19 o 
   0   2  10       54.21       42.23      5.58 o 
   1   2  10      451.85      437.87     12.31 o 
   2   2  10      207.62      244.29     19.60 o 
   3   2  10       16.52       12.87      5.50 o 
   4   2  10     1125.12     1136.62     29.64 o 
   5   2  10       91.14       81.29     10.81 o 
   6   2  10      340.37      323.48     21.11 o 
   7   2  10      654.80      701.32     30.59 o 
   8   2  10      311.54      331.53     22.56 o 
   9   2  10      207.00      219.81     39.11 o 
 -11   3  10       32.59       39.88     11.20 o 
 -10   3  10      152.52      134.05     14.01 o 
  -9   3  10       76.52       53.45     11.41 o 
  -8   3  10      185.03      189.63     15.71 o 
  -7   3  10      737.68      719.10     31.23 o 
  -6   3  10       28.66       14.84      8.56 o 
  -5   3  10        6.68        0.59      4.18 o 
  -4   3  10      274.98      283.87     10.57 o 
  -3   3  10       18.30        9.13      4.20 o 
  -2   3  10      232.48      220.19      6.89 o 
  -1   3  10     3128.96     3351.96     49.82 o 
   0   3  10      272.20      282.30      9.92 o 
   1   3  10      527.15      570.65     15.41 o 
   2   3  10        5.04        1.38      4.00 o 
   3   3  10      256.68      240.49     11.82 o 
   4   3  10      296.46      293.37     16.85 o 
   5   3  10       25.30       17.21      8.74 o 
   6   3  10       58.12      103.70     17.14 o 
   7   3  10       29.91       32.46     27.31 o 
   8   3  10       11.80       19.33     15.20 o 
   9   3  10        1.93       21.58     26.97 o 
 -11   4  10      102.95      106.99     18.54 o 
 -10   4  10        8.84       16.67     13.82 o 
  -9   4  10       32.39       22.84     10.84 o 
  -8   4  10      303.74      363.35     21.60 o 
  -7   4  10       77.62       55.73     17.06 o 
  -6   4  10     2530.24     2386.06     66.96 o 
  -5   4  10      268.94      268.51     11.75 o 
  -4   4  10       54.33       45.75      6.11 o 
  -3   4  10      188.59      190.95      9.27 o 
  -2   4  10       38.20       29.38      4.11 o 
  -1   4  10       37.14       18.49      4.76 o 
   0   4  10      755.73      811.99     42.87 o 
   1   4  10      256.71      272.14     14.93 o 
   2   4  10        9.18        1.02      4.47 o 
   3   4  10       27.93       43.21      7.81 o 
   4   4  10       10.24       -0.86      9.54 o 
   5   4  10       22.53       39.25     11.24 o 
   6   4  10        1.57        8.82     12.29 o 
   7   4  10        6.79        8.09     20.90 o 
   8   4  10       58.26       33.40     16.52 o 
   9   4  10        1.12        3.37     26.30 o 
 -11   5  10       72.58       69.30     14.01 o 
 -10   5  10       59.30       42.17     12.57 o 
  -9   5  10      158.72      148.83     15.54 o 
  -8   5  10      853.28      847.17     35.72 o 
  -7   5  10     2178.61     2128.09     37.93 o 
  -6   5  10     2953.50     3007.49     51.87 o 
  -5   5  10     1434.76     1491.08     30.35 o 
  -4   5  10      461.39      507.68     18.68 o 
  -3   5  10     1246.38     1234.51     27.45 o 
  -2   5  10      394.87      379.56     10.41 o 
  -1   5  10      554.33      593.38     19.94 o 
   0   5  10      359.75      347.19     13.52 o 
   1   5  10     1406.70     1412.22     30.88 o 
   2   5  10      345.12      356.22     13.05 o 
   3   5  10       83.98       85.17     10.09 o 
   4   5  10      240.88      222.79     23.60 o 
   5   5  10        9.63       19.22     15.17 o 
   6   5  10       79.67       72.39     18.13 o 
   7   5  10       46.12       35.37     21.91 o 
   8   5  10       83.28       54.20     36.41 o 
 -11   6  10       11.28       28.52     12.85 o 
 -10   6  10       41.47       34.11     12.85 o 
  -9   6  10       24.24        4.28     13.15 o 
  -8   6  10       23.66       35.18     12.57 o 
  -7   6  10     1402.62     1306.56     40.44 o 
  -6   6  10      326.18      325.70     12.53 o 
  -5   6  10      398.94      394.52     18.69 o 
  -4   6  10      292.67      281.59     12.01 o 
  -3   6  10       59.06       48.00      6.58 o 
  -2   6  10      342.73      353.18     14.66 o 
  -1   6  10     1964.93     1962.22     35.08 o 
   0   6  10     2440.15     2449.93     52.02 o 
   1   6  10      898.85      856.60     29.47 o 
   2   6  10     1045.13     1141.27     27.59 o 
   3   6  10      351.97      341.96     27.86 o 
   4   6  10      460.02      421.55     30.89 o 
   5   6  10      272.85      245.52     69.45 o 
   6   6  10       47.24       29.59     17.87 o 
   7   6  10       61.27       69.76     19.58 o 
   8   6  10       11.30       -8.91     16.52 o 
 -11   7  10        1.42        4.58     12.80 o 
 -10   7  10        1.02        5.08     12.09 o 
  -9   7  10        2.56       -1.81     11.18 o 
  -8   7  10        0.30       -2.74     11.14 o 
  -7   7  10       33.65       33.50     12.94 o 
  -6   7  10      160.37      157.98      9.86 o 
  -5   7  10      213.59      172.85     11.49 o 
  -4   7  10       15.68        9.73      5.81 o 
  -3   7  10      115.69      135.27     11.02 o 
  -2   7  10       90.59       91.01      6.60 o 
  -1   7  10      167.88      150.76     12.02 o 
   0   7  10        0.15       -5.50      5.74 o 
   1   7  10      215.93      213.47     17.10 o 
   2   7  10        0.15       -2.15      7.67 o 
   3   7  10       15.29       -0.43     14.16 o 
   4   7  10        5.30       -8.83     14.50 o 
   5   7  10       21.80       -1.93     14.01 o 
   6   7  10       10.60       16.14     15.88 o 
   7   7  10        2.26      -21.21     15.36 o 
 -10   8  10       62.86       45.85     20.90 o 
  -9   8  10       20.20       17.33     13.73 o 
  -8   8  10      158.90      186.03     21.44 o 
  -7   8  10      126.33      109.21     12.94 o 
  -6   8  10      125.74      144.87     11.94 o 
  -5   8  10      877.30      893.30     26.35 o 
  -4   8  10      128.15      133.57     10.14 o 
  -3   8  10      238.93      218.80      8.72 o 
  -2   8  10     1082.83     1115.19     23.73 o 
  -1   8  10     1914.24     1944.50     35.91 o 
   0   8  10     1179.78     1204.47     32.84 o 
   1   8  10       52.04       50.09     25.54 o 
   2   8  10        2.36      -14.25     19.89 o 
   3   8  10      107.81       94.76     19.87 o 
   4   8  10      454.47      410.00     33.97 o 
   5   8  10      287.10      250.36     39.11 o 
   6   8  10       28.53       36.96     17.95 o 
   7   8  10       33.06       22.35     19.96 o 
 -10   9  10       34.94       22.25     21.58 o 
  -9   9  10      138.66      142.94     27.64 o 
  -8   9  10      104.25       93.88     14.56 o 
  -7   9  10      153.75      175.48     13.95 o 
  -6   9  10        6.71        4.05      7.90 o 
  -5   9  10        1.52      -12.15      8.10 o 
  -4   9  10        8.85       11.25      8.32 o 
  -3   9  10      238.35      239.34     10.28 o 
  -2   9  10       16.36       14.12      6.14 o 
  -1   9  10       18.38       17.57      6.74 o 
   0   9  10      429.69      455.19     19.26 o 
   1   9  10       43.12       37.12     16.50 o 
   2   9  10      345.24      376.16     31.68 o 
   3   9  10      417.89      461.99     35.61 o 
   4   9  10      247.25      213.88     28.12 o 
   5   9  10       37.04       31.78     19.55 o 
   6   9  10       41.65       74.10     22.14 o 
 -10  10  10        4.54      -15.51     18.88 o 
  -9  10  10        0.09      -22.92     18.88 o 
  -8  10  10        0.52       -2.67     11.32 o 
  -7  10  10      105.84      111.67     30.29 o 
  -6  10  10       49.88       38.45     10.34 o 
  -5  10  10       33.40       43.90     10.10 o 
  -4  10  10        1.21        1.70      7.55 o 
  -3  10  10       36.85       26.63      5.74 o 
  -2  10  10       26.31       20.67      6.63 o 
  -1  10  10      223.75      214.47     13.43 o 
   0  10  10        7.17       -6.07     18.21 o 
   1  10  10      114.26      133.41     22.83 o 
   2  10  10        1.21        2.76     16.20 o 
   3  10  10       34.73       45.18     26.30 o 
   4  10  10       31.50       28.86     18.83 o 
   5  10  10       15.07       14.28     18.29 o 
   6  10  10        5.39       28.89     32.70 o 
  -9  11  10       32.67        5.39     22.25 o 
  -8  11  10       49.02       52.11     15.71 o 
  -7  11  10       48.69       54.39     12.59 o 
  -6  11  10        1.31        1.80      9.05 o 
  -5  11  10       96.72      104.37     13.23 o 
  -4  11  10       54.26       65.63     16.74 o 
  -3  11  10        0.91        1.28      8.56 o 
  -2  11  10      340.22      315.54     17.62 o 
  -1  11  10      130.50      110.46     10.79 o 
   0  11  10        5.64        9.44     23.60 o 
   1  11  10       16.55       13.49     22.92 o 
   2  11  10      103.13      142.94     35.06 o 
   3  11  10        4.99       35.06     26.30 o 
   4  11  10       25.67       49.22     28.99 o 
   5  11  10        4.49      -21.58     22.25 o 
  -9  12  10      138.32      113.28     31.69 o 
  -8  12  10      171.85      167.85     25.62 o 
  -7  12  10       85.19       40.01     14.08 o 
  -6  12  10      124.17      135.81     15.77 o 
  -5  12  10      282.86      309.87     24.38 o 
  -4  12  10      179.47      213.15     29.54 o 
  -3  12  10      186.63      233.35     18.07 o 
  -2  12  10        1.34        5.91     10.58 o 
  -1  12  10      268.54      250.60     35.74 o 
   0  12  10        1.39      -18.88     24.27 o 
   1  12  10       53.67       51.24     29.67 o 
   2  12  10       68.65       70.12     31.02 o 
   3  12  10       56.61       92.37     35.06 o 
   4  12  10       17.89       25.62     26.97 o 
  -8  13  10       81.30       96.15     19.96 o 
  -7  13  10      102.97      132.39     18.68 o 
  -6  13  10       20.27       34.17     13.43 o 
  -5  13  10       57.89       49.56     13.22 o 
  -4  13  10       81.40      121.38     20.34 o 
  -3  13  10       12.89       14.80     13.15 o 
  -2  13  10       71.38       76.06     14.74 o 
  -1  13  10        0.89      -13.09      8.73 o 
   0  13  10       26.91        1.35     25.62 o 
   1  13  10      107.30      177.33     43.15 o 
   2  13  10      153.04      113.95     37.76 o 
   3  13  10       56.77       90.35     35.74 o 
  -7  14  10        0.03       -2.02     28.32 o 
  -6  14  10       13.39       11.09     20.96 o 
  -5  14  10        4.15       -2.31     18.79 o 
  -4  14  10        2.21       10.79     25.62 o 
  -3  14  10        4.25        4.05     25.62 o 
  -2  14  10        5.09       20.23     28.99 o 
  -1  14  10       13.21      -14.16     23.60 o 
   0  14  10       31.46       67.43     35.06 o 
   1  14  10      162.48      172.61     45.18 o 
   2  14  10        6.16        4.05     26.97 o 
  -6  15  10      123.25      155.08     43.15 o 
  -5  15  10      209.83      274.42     51.24 o 
  -4  15  10        1.39       -4.72     26.97 o 
  -3  15  10       75.57       59.34     37.08 o 
  -2  15  10       17.87       -0.67     31.69 o 
  -1  15  10       15.86      -37.42     24.95 o 
   0  15  10       67.86       65.40     39.11 o 
  -4  16  10       41.06       24.95     34.39 o 
  -3  16  10       75.54      114.62     44.50 o 
  -2  16  10       38.93       79.56     39.11 o 
  -2 -16  11        0.54      -22.25     35.74 o 
  -1 -16  11        2.76      -20.46     20.73 o 
   0 -16  11        0.99        0.89     21.12 o 
   1 -16  11        0.17      -15.17     19.07 o 
   2 -16  11        0.44      -17.07     19.48 o 
   3 -16  11        0.61        0.07     22.07 o 
   4 -16  11        4.40        9.21     21.39 o 
   5 -16  11        1.71      -42.48     28.32 o 
  -3 -15  11        7.76        1.81     20.40 o 
  -2 -15  11      124.31      156.69     29.66 o 
  -1 -15  11       21.21        2.48     22.92 o 
   0 -15  11       32.75       29.43     10.95 o 
   1 -15  11       57.92       36.37     41.80 o 
   2 -15  11        1.17       -3.14     19.53 o 
   3 -15  11       25.49       24.12     20.74 o 
   4 -15  11       28.15       19.52     16.63 o 
   5 -15  11       54.23       26.66     17.16 o 
   6 -15  11        1.38       -3.71     25.96 o 
  -4 -14  11        3.16      -10.69     19.56 o 
  -3 -14  11      194.41      228.16     31.68 o 
  -2 -14  11       38.19        3.43     17.16 o 
  -1 -14  11      182.05      200.35     29.70 o 
   0 -14  11       38.64       37.01     10.38 o 
   1 -14  11      104.25      117.71     16.60 o 
   2 -14  11      163.30      159.47     13.90 o 
   3 -14  11       15.65       27.90     14.88 o 
   4 -14  11       26.33       14.51     14.18 o 
   5 -14  11       16.01       11.71     14.52 o 
   6 -14  11        4.93        6.90     18.79 o 
   7 -14  11        7.82      -15.29     36.75 o 
  -5 -13  11        1.15        0.22     20.13 o 
  -4 -13  11       32.32        9.70     15.78 o 
  -3 -13  11        8.19      -17.78     13.80 o 
  -2 -13  11       22.64        1.57     14.27 o 
  -1 -13  11       13.88       16.78      8.46 o 
   0 -13  11        4.07       -4.05      8.38 o 
   1 -13  11       66.62       59.14     10.06 o 
   2 -13  11      105.17       88.10     12.07 o 
   3 -13  11      256.52      278.55     23.84 o 
   4 -13  11      131.28      139.25     14.63 o 
   5 -13  11       10.11        0.57     13.21 o 
   6 -13  11       39.73       35.86     19.26 o 
   7 -13  11        1.39        2.95     14.45 o 
  -6 -12  11        6.03       26.36     18.29 o 
  -5 -12  11       10.35       -2.47     13.71 o 
  -4 -12  11        0.91        0.03     13.76 o 
  -3 -12  11       46.94       46.98     15.68 o 
  -2 -12  11       11.25       -1.29     12.65 o 
  -1 -12  11      312.51      320.49     32.41 o 
   0 -12  11       43.85       37.73      7.56 o 
   1 -12  11        0.31        2.86      6.69 o 
   2 -12  11        0.75        5.14      7.40 o 
   3 -12  11       30.34       32.17     11.91 o 
   4 -12  11       46.14       34.74     12.03 o 
   5 -12  11       33.02       26.59      9.45 o 
   6 -12  11        0.22       -9.26      9.22 o 
   7 -12  11        8.19      -14.16     10.54 o 
   8 -12  11        5.55        2.74     18.31 o 
  -7 -11  11       33.34       26.79     17.16 o 
  -6 -11  11       89.48       87.89     19.60 o 
  -5 -11  11       75.29       82.21     16.81 o 
  -4 -11  11      160.06      163.16     29.40 o 
  -3 -11  11      164.64      210.82     21.32 o 
  -2 -11  11       75.38       94.89      9.00 o 
  -1 -11  11       17.13       20.36      5.54 o 
   0 -11  11       53.81       63.90      8.82 o 
   1 -11  11        1.55       -3.10      8.47 o 
   2 -11  11      161.27      161.70     13.03 o 
   3 -11  11     1577.10     1593.01     37.91 o 
   4 -11  11      304.90      307.47     25.62 o 
   5 -11  11      143.56      146.67     12.90 o 
   6 -11  11       90.36      120.02     12.37 o 
   7 -11  11       27.05       43.79     14.49 o 
   8 -11  11       33.15       50.46     14.21 o 
  -7 -10  11       28.61       17.97     15.71 o 
  -6 -10  11       81.54       85.08     18.30 o 
  -5 -10  11       79.93       69.45     15.58 o 
  -4 -10  11       99.39       98.31     16.22 o 
  -3 -10  11       86.16      105.47     15.95 o 
  -2 -10  11        2.08        4.69      4.83 o 
  -1 -10  11       12.24       12.77      5.40 o 
   0 -10  11      150.19      185.90     13.53 o 
   1 -10  11       15.73        3.57      5.84 o 
   2 -10  11      759.56      727.55     22.51 o 
   3 -10  11       28.81       14.79     10.39 o 
   4 -10  11      775.63      812.42     25.19 o 
   5 -10  11       42.83       33.71      8.93 o 
   6 -10  11      137.32      139.01     15.18 o 
   7 -10  11       88.48      121.60     28.98 o 
   8 -10  11       42.86       54.65     18.91 o 
   9 -10  11       94.39       81.85     21.98 o 
  -8  -9  11       31.11       22.25     24.95 o 
  -7  -9  11       28.55       45.31     15.23 o 
  -6  -9  11        3.38        8.54     11.28 o 
  -5  -9  11       29.99       21.42     17.36 o 
  -4  -9  11       23.42       13.83     10.81 o 
  -3  -9  11      163.71      213.96     26.27 o 
  -2  -9  11       28.46       12.10      4.84 o 
  -1  -9  11       14.96       14.14      4.47 o 
   0  -9  11        5.64        7.47      5.11 o 
   1  -9  11       12.65        7.27      5.55 o 
   2  -9  11      177.38      169.49     11.53 o 
   3  -9  11      566.49      568.16     19.83 o 
   4  -9  11      815.05      797.73     26.84 o 
   5  -9  11       92.24      102.52     10.87 o 
   6  -9  11        0.26       -6.04     11.48 o 
   7  -9  11        2.32       -6.49     10.46 o 
   8  -9  11        0.02        3.48     15.06 o 
   9  -9  11       27.82        6.98     16.19 o 
  -9  -8  11       29.49       86.98     26.97 o 
  -8  -8  11       79.40       96.42     28.99 o 
  -7  -8  11       17.76       16.80     12.95 o 
  -6  -8  11       83.35       67.41     15.26 o 
  -5  -8  11      427.71      417.16     23.89 o 
  -4  -8  11      113.76      107.59     12.68 o 
  -3  -8  11       34.24       23.16      9.28 o 
  -2  -8  11        1.37        0.40      3.91 o 
  -1  -8  11      213.73      222.57     10.40 o 
   0  -8  11      117.41      114.66     10.90 o 
   1  -8  11       70.74       66.89      7.34 o 
   2  -8  11      606.80      689.49     41.29 o 
   3  -8  11      377.67      379.63     13.95 o 
   4  -8  11        9.57       10.51      7.31 o 
   5  -8  11        0.43       -5.22      8.62 o 
   6  -8  11      163.77      167.14     24.82 o 
   7  -8  11      112.30      115.97     17.03 o 
   8  -8  11      102.13       73.37     22.92 o 
   9  -8  11       56.87       91.46     18.61 o 
  -9  -7  11       47.56       32.36     20.90 o 
  -8  -7  11      131.67      142.27     27.64 o 
  -7  -7  11       11.12        4.21     12.14 o 
  -6  -7  11      615.54      672.66     25.61 o 
  -5  -7  11      758.18      846.59     28.66 o 
  -4  -7  11      588.53      580.64     26.70 o 
  -3  -7  11       42.64       21.72      9.01 o 
  -2  -7  11      406.31      400.86     11.63 o 
  -1  -7  11      109.89      138.86     10.00 o 
   0  -7  11      458.56      404.13     12.05 o 
   1  -7  11      473.40      451.79     13.30 o 
   2  -7  11      298.70      244.91     13.06 o 
   3  -7  11       14.80       11.42      5.82 o 
   4  -7  11       23.77       23.27      7.91 o 
   5  -7  11        6.21       -3.96      8.40 o 
   6  -7  11      501.63      507.77     23.94 o 
   7  -7  11      295.84      298.13     19.61 o 
   8  -7  11      194.36      179.28     25.76 o 
   9  -7  11       24.95       33.71     16.18 o 
  -9  -6  11       13.95       -9.44     17.53 o 
  -8  -6  11        0.18       -7.59     12.72 o 
  -7  -6  11        0.10       -9.75      8.81 o 
  -6  -6  11      302.83      295.82     16.81 o 
  -5  -6  11       12.76        4.28      9.12 o 
  -4  -6  11       36.16       43.02      7.22 o 
  -3  -6  11      438.47      445.42     12.94 o 
  -2  -6  11      109.56       95.40      4.92 o 
  -1  -6  11       93.06       83.46      6.58 o 
   0  -6  11        0.38       -1.65      3.48 o 
   1  -6  11       61.95       77.39      8.74 o 
   2  -6  11       45.05       29.61      5.31 o 
   3  -6  11        0.75        1.71      5.64 o 
   4  -6  11      116.59      104.56      9.86 o 
   5  -6  11      171.14      179.36     13.62 o 
   6  -6  11      221.21      232.26     16.72 o 
   7  -6  11      167.84      183.14     16.06 o 
   8  -6  11        0.88       -3.42     11.29 o 
   9  -6  11       35.62       15.11     15.17 o 
  10  -6  11        1.39      -25.62     20.23 o 
 -10  -5  11       16.15       22.92     16.86 o 
  -9  -5  11        6.87       16.06     13.25 o 
  -8  -5  11      108.17      143.83     18.24 o 
  -7  -5  11        0.49        2.54      6.93 o 
  -6  -5  11      398.62      403.70     17.75 o 
  -5  -5  11       83.07       82.00      7.81 o 
  -4  -5  11      298.63      304.01     10.35 o 
  -3  -5  11      244.92      250.10     11.16 o 
  -2  -5  11       38.00       40.68      3.92 o 
  -1  -5  11        8.73       15.11      4.05 o 
   0  -5  11      194.43      220.77      8.67 o 
   1  -5  11        5.02       -0.89      3.84 o 
   2  -5  11      401.88      397.00     19.59 o 
   3  -5  11      408.41      393.27     13.97 o 
   4  -5  11       42.63       41.43      7.01 o 
   5  -5  11      230.92      232.92     13.03 o 
   6  -5  11       93.50      115.29     20.53 o 
   7  -5  11       70.02       52.19     11.45 o 
   8  -5  11        0.09       16.00     11.70 o 
   9  -5  11        0.45       -4.61     13.09 o 
  10  -5  11       24.00        6.07     24.27 o 
 -10  -4  11       13.21       36.48     21.58 o 
  -9  -4  11       73.02       78.20     15.06 o 
  -8  -4  11       99.42       99.65     19.22 o 
  -7  -4  11       87.14       59.13      7.76 o 
  -6  -4  11      188.83      216.98      9.72 o 
  -5  -4  11      313.74      367.98     13.02 o 
  -4  -4  11      553.67      508.96     12.53 o 
  -3  -4  11      544.11      520.88     13.78 o 
  -2  -4  11     1716.02     1745.67     24.04 o 
  -1  -4  11       76.84       86.82      5.88 o 
   0  -4  11     1135.80     1062.10     21.09 o 
   1  -4  11      333.00      322.85     10.01 o 
   2  -4  11      260.83      251.60     10.82 o 
   3  -4  11      206.36      226.11      9.95 o 
   4  -4  11      899.86      934.91     22.64 o 
   5  -4  11      887.80      950.85     25.03 o 
   6  -4  11       92.55      103.20     12.41 o 
   7  -4  11      156.48      204.69     16.41 o 
   8  -4  11        7.97       -9.70     10.50 o 
   9  -4  11       23.38       22.71     25.62 o 
  10  -4  11       10.13       -4.05     23.60 o 
 -10  -3  11        2.82        6.82     12.09 o 
  -9  -3  11       21.42       27.87     14.83 o 
  -8  -3  11       63.52       60.30     12.57 o 
  -7  -3  11      234.22      256.51     13.72 o 
  -6  -3  11        1.03       -3.69      4.79 o 
  -5  -3  11      656.12      610.08     16.24 o 
  -4  -3  11      125.13      149.10     11.52 o 
  -3  -3  11      467.12      473.68     12.14 o 
  -2  -3  11     1113.26     1127.90     16.79 o 
  -1  -3  11     1754.04     1638.06     26.08 o 
   0  -3  11      264.94      277.08     12.78 o 
   1  -3  11      336.94      313.42     10.46 o 
   2  -3  11      276.24      266.52     10.16 o 
   3  -3  11     1093.80     1062.34     21.78 o 
   4  -3  11      720.21      728.43     20.17 o 
   5  -3  11        5.51       -2.03      6.16 o 
   6  -3  11      165.15      169.87     13.32 o 
   7  -3  11       73.33       46.65     10.97 o 
   8  -3  11      376.36      376.63     28.99 o 
   9  -3  11      162.96      167.71     21.06 o 
  10  -3  11        0.39       -6.74     23.60 o 
 -10  -2  11        0.87        9.44     11.44 o 
  -9  -2  11        6.11        8.12     14.83 o 
  -8  -2  11        0.01       -4.70      9.07 o 
  -7  -2  11       13.26       15.49      8.02 o 
  -6  -2  11       16.94        9.86      3.75 o 
  -5  -2  11       60.00       50.63      5.46 o 
  -4  -2  11       39.05       57.28      5.45 o 
  -3  -2  11      491.52      501.26     13.87 o 
  -2  -2  11       24.12       31.84      4.89 o 
  -1  -2  11       54.82       61.35      6.54 o 
   0  -2  11       90.16       63.90      6.38 o 
   1  -2  11      403.36      408.19     14.93 o 
   2  -2  11      630.79      714.00     17.71 o 
   3  -2  11        8.97        5.05      4.78 o 
   4  -2  11        6.21       15.50      5.73 o 
   5  -2  11       17.01       12.84      6.59 o 
   6  -2  11        2.66       -9.44      6.29 o 
   7  -2  11      231.79      216.15     17.62 o 
   8  -2  11      144.49      141.87     24.06 o 
   9  -2  11        0.24        8.61     14.49 o 
  10  -2  11        0.23       13.49     26.30 o 
 -11  -1  11       27.11       33.25     15.85 o 
 -10  -1  11        6.30        2.70     10.36 o 
  -9  -1  11       18.56       23.74     11.20 o 
  -8  -1  11       12.50       23.07     10.18 o 
  -7  -1  11       60.04       46.16     10.56 o 
  -6  -1  11      121.07      136.70      5.79 o 
  -5  -1  11      120.89      123.98      7.58 o 
  -4  -1  11      225.59      184.77      8.64 o 
  -3  -1  11      699.92      710.14     19.58 o 
  -2  -1  11     1234.22     1243.82     19.26 o 
  -1  -1  11     3301.59     3437.56     41.27 o 
   0  -1  11      698.11      630.74     15.99 o 
   1  -1  11      223.79      206.68      8.75 o 
   2  -1  11       43.87       38.95      5.12 o 
   3  -1  11     1021.57     1098.62     22.02 o 
   4  -1  11       14.88       11.08      5.58 o 
   5  -1  11        0.50       -0.70      6.58 o 
   6  -1  11      147.70      133.47     11.74 o 
   7  -1  11       76.11       70.90     13.31 o 
   8  -1  11      124.99      114.68     16.42 o 
   9  -1  11       39.34       70.57     32.70 o 
 -11   0  11       98.37       92.83     13.80 o 
 -10   0  11        1.87       -1.17      9.70 o 
  -9   0  11      201.47      202.37     17.19 o 
  -8   0  11      161.97      137.29     11.35 o 
  -7   0  11       12.17        0.28      5.94 o 
  -6   0  11        3.96        2.13      3.24 o 
  -5   0  11       14.53        1.31      3.05 o 
  -4   0  11      320.81      317.54     17.83 o 
  -3   0  11      151.08      128.19     14.50 o 
  -2   0  11     1449.06     1449.13     21.72 o 
  -1   0  11      445.38      407.30      9.07 o 
   0   0  11      644.58      574.24     17.27 o 
   1   0  11       54.82       31.03      5.38 o 
   2   0  11       93.00       79.06      7.06 o 
   3   0  11     1427.18     1350.15     28.06 o 
   4   0  11      334.05      349.07     14.36 o 
   5   0  11      578.58      569.96     18.76 o 
   6   0  11       52.78       56.27     11.52 o 
   7   0  11      213.04      237.16     21.66 o 
   8   0  11      305.99      317.69     27.60 o 
   9   0  11       27.62       33.04     25.62 o 
 -11   1  11       35.35       55.80     13.05 o 
 -10   1  11        0.98      -11.46      9.56 o 
  -9   1  11       30.19       34.63     11.02 o 
  -8   1  11       72.14       84.84     14.83 o 
  -7   1  11      147.20      136.92     11.64 o 
  -6   1  11        0.84        2.81      3.56 o 
  -5   1  11      326.11      356.81      9.55 o 
  -4   1  11       22.27       21.81      4.65 o 
  -3   1  11       80.06       96.43      8.16 o 
  -2   1  11       39.07       19.58      2.84 o 
  -1   1  11      148.28      121.04      7.00 o 
   0   1  11       18.42       15.74      3.96 o 
   1   1  11       88.08       67.29      7.11 o 
   2   1  11        7.77       14.07      5.72 o 
   3   1  11        0.41       -5.50      4.89 o 
   4   1  11      267.36      298.52     17.05 o 
   5   1  11      352.23      346.18     21.81 o 
   6   1  11      137.17      189.44     16.96 o 
   7   1  11       53.96       43.52     14.22 o 
   8   1  11      218.55      251.53     25.34 o 
   9   1  11       61.59       60.68     28.99 o 
 -11   2  11       72.38       62.03     12.77 o 
 -10   2  11        5.84        6.12     10.18 o 
  -9   2  11       59.65       43.42     17.53 o 
  -8   2  11       56.07       61.72     11.50 o 
  -7   2  11      116.34      106.87     10.97 o 
  -6   2  11       55.19       30.94      5.98 o 
  -5   2  11      351.26      375.77     11.89 o 
  -4   2  11        4.36       -3.59      4.03 o 
  -3   2  11       38.95       34.94      7.13 o 
  -2   2  11     1000.46     1005.76     17.72 o 
  -1   2  11        5.77        1.30      3.68 o 
   0   2  11      396.63      372.22     12.07 o 
   1   2  11      307.78      312.50     12.40 o 
   2   2  11      413.28      414.20     17.73 o 
   3   2  11        0.37        0.17      5.84 o 
   4   2  11      131.60      118.40     13.80 o 
   5   2  11        5.27       10.09      9.51 o 
   6   2  11       15.56      -14.37     11.18 o 
   7   2  11        1.24      -13.06     12.37 o 
   8   2  11       28.48       34.21     25.62 o 
   9   2  11        1.26       16.86     26.97 o 
 -11   3  11      221.01      237.35     18.83 o 
 -10   3  11      276.45      292.31     27.98 o 
  -9   3  11       57.85       73.50     12.47 o 
  -8   3  11      141.61      124.83     14.21 o 
  -7   3  11      379.63      354.76     17.98 o 
  -6   3  11       62.85       33.48      8.86 o 
  -5   3  11     1122.51     1085.61     27.11 o 
  -4   3  11      243.59      282.72     11.27 o 
  -3   3  11      215.62      212.79      9.98 o 
  -2   3  11       10.68        1.32      2.88 o 
  -1   3  11      816.74      752.09     22.67 o 
   0   3  11     1239.57     1276.24     28.13 o 
   1   3  11       50.80       27.05      5.59 o 
   2   3  11      609.58      647.25     17.70 o 
   3   3  11        6.52       -0.31      5.96 o 
   4   3  11        8.52        4.14      9.89 o 
   5   3  11       93.71       90.52     18.54 o 
   6   3  11      212.61      265.76     25.69 o 
   7   3  11       69.39       82.51     18.52 o 
   8   3  11      230.39      227.55     25.76 o 
   9   3  11       13.41      -27.64     24.95 o 
 -11   4  11       11.62       17.40     12.81 o 
 -10   4  11       98.46      110.74     14.97 o 
  -9   4  11      150.45      169.34     16.50 o 
  -8   4  11      236.12      239.22     23.26 o 
  -7   4  11      190.82      203.27      9.34 o 
  -6   4  11        1.00       -7.41      4.94 o 
  -5   4  11      269.35      291.65     12.51 o 
  -4   4  11      249.59      232.57     10.59 o 
  -3   4  11      375.81      365.40     13.51 o 
  -2   4  11      151.90      143.06      6.59 o 
  -1   4  11      152.30      148.64      8.21 o 
   0   4  11     2384.14     2305.73     48.97 o 
   1   4  11      368.27      401.59     14.61 o 
   2   4  11      308.63      306.91     12.34 o 
   3   4  11       78.46       98.78     11.55 o 
   4   4  11      766.72      691.73     38.54 o 
   5   4  11        6.69       12.67     13.32 o 
   6   4  11       49.75       65.06     24.61 o 
   7   4  11      171.37      165.49     22.83 o 
   8   4  11       68.92       45.81     19.89 o 
 -11   5  11       12.02        1.78     11.66 o 
 -10   5  11       12.69        4.96     11.82 o 
  -9   5  11       17.08       27.66     11.81 o 
  -8   5  11       10.71        9.48     13.15 o 
  -7   5  11      167.69      122.40     10.71 o 
  -6   5  11        8.92        9.36      5.58 o 
  -5   5  11      141.69      141.12      9.02 o 
  -4   5  11      168.79      174.36     13.59 o 
  -3   5  11      187.19      190.91     10.33 o 
  -2   5  11      107.27      103.22      6.05 o 
  -1   5  11       26.99       18.54      5.71 o 
   0   5  11      533.30      513.31     32.21 o 
   1   5  11      320.31      317.85     14.58 o 
   2   5  11      171.83      190.02     14.70 o 
   3   5  11        8.78       -5.73     10.97 o 
   4   5  11      141.12      124.40     40.46 o 
   5   5  11      205.05      171.83     23.94 o 
   6   5  11        3.65       -8.91     14.83 o 
   7   5  11       18.87       19.21     15.92 o 
   8   5  11        0.58       -6.07     15.54 o 
 -11   6  11       21.01       14.23     12.77 o 
 -10   6  11       84.17       65.32     14.69 o 
  -9   6  11       32.38       49.69     13.28 o 
  -8   6  11      328.80      374.61     25.48 o 
  -7   6  11      553.37      560.42     19.01 o 
  -6   6  11      502.21      529.29     16.74 o 
  -5   6  11      156.50      136.67      9.60 o 
  -4   6  11       16.40       11.94      5.91 o 
  -3   6  11      191.36      167.07     10.18 o 
  -2   6  11        0.76       -1.94      3.76 o 
  -1   6  11      553.66      560.58     17.98 o 
   0   6  11     1839.62     1847.93     42.67 o 
   1   6  11      616.95      636.02     24.41 o 
   2   6  11        5.39       -0.71      8.40 o 
   3   6  11      729.60      661.21     68.77 o 
   4   6  11       39.04       53.69     21.91 o 
   5   6  11       48.91       23.04     16.13 o 
   6   6  11       54.35       38.25     18.30 o 
   7   6  11        5.08       23.95     18.04 o 
   8   6  11       14.82        1.82     18.43 o 
 -10   7  11       56.73       45.54     38.77 o 
  -9   7  11       59.12       62.67     15.84 o 
  -8   7  11      273.95      326.53     36.07 o 
  -7   7  11      596.23      598.08     20.57 o 
  -6   7  11       60.86       60.62     11.19 o 
  -5   7  11      628.98      628.21     19.55 o 
  -4   7  11      658.76      725.23     21.27 o 
  -3   7  11     1013.09     1073.24     29.94 o 
  -2   7  11      181.93      203.35      9.33 o 
  -1   7  11     1426.84     1416.96     32.70 o 
   0   7  11      197.09      228.65     13.50 o 
   1   7  11      169.03      196.73     46.86 o 
   2   7  11      678.77      672.53     49.90 o 
   3   7  11      985.20      937.10     49.08 o 
   4   7  11      467.38      407.05     33.07 o 
   5   7  11      353.00      338.28     31.64 o 
   6   7  11       40.14       25.99     18.13 o 
   7   7  11       16.88       -7.44     17.28 o 
 -10   8  11        5.47       -2.02     18.21 o 
  -9   8  11        2.73       33.71     19.55 o 
  -8   8  11       26.23       12.41      9.98 o 
  -7   8  11       36.96       27.46      8.27 o 
  -6   8  11        4.63       -7.96      6.71 o 
  -5   8  11        7.23       12.64      7.03 o 
  -4   8  11      200.31      179.68     11.59 o 
  -3   8  11      150.99      155.70     21.10 o 
  -2   8  11      690.23      739.16     20.89 o 
  -1   8  11      354.20      337.93     13.58 o 
   0   8  11        0.84       -3.77      6.65 o 
   1   8  11      150.82      161.19     22.64 o 
   2   8  11      236.11      285.01     34.39 o 
   3   8  11      303.86      322.14     39.44 o 
   4   8  11      262.04      244.76     27.89 o 
   5   8  11       73.09       75.84     20.70 o 
   6   8  11        0.87        2.04     17.28 o 
   7   8  11        0.95        4.47     19.27 o 
 -10   9  11        3.00       24.95     20.23 o 
  -9   9  11       89.01       91.03     26.30 o 
  -8   9  11       58.25       25.51     12.45 o 
  -7   9  11       79.77       84.19     12.02 o 
  -6   9  11      153.02      149.70     13.65 o 
  -5   9  11       52.75       64.93     10.50 o 
  -4   9  11      638.41      588.67     24.29 o 
  -3   9  11      330.58      295.03     11.49 o 
  -2   9  11       77.17       99.65     13.10 o 
  -1   9  11       52.53       43.90      7.51 o 
   0   9  11       19.29       30.58     14.76 o 
   1   9  11        3.04       -3.87     14.21 o 
   2   9  11        0.29       -5.50     14.21 o 
   3   9  11       26.43       12.06     17.47 o 
   4   9  11       27.71       14.20     17.65 o 
   5   9  11       10.37       28.80     19.20 o 
   6   9  11       59.40       30.33     28.66 o 
 -10  10  11        8.30        9.44     21.58 o 
  -9  10  11      128.43       61.36     26.30 o 
  -8  10  11      122.70      115.39     21.24 o 
  -7  10  11       20.18       38.03     11.06 o 
  -6  10  11      212.09      287.12     18.31 o 
  -5  10  11      173.12      135.43     25.72 o 
  -4  10  11      228.30      242.42     20.90 o 
  -3  10  11      361.30      420.94     27.38 o 
  -2  10  11        4.71       -4.68      5.69 o 
  -1  10  11        9.80       23.48      7.69 o 
   0  10  11      220.11      167.22     34.39 o 
   1  10  11      152.64      167.89     35.74 o 
   2  10  11       31.17       35.06     24.95 o 
   3  10  11      159.79      149.69     34.39 o 
   4  10  11       33.81       31.02     26.30 o 
   5  10  11      121.16      183.40     39.78 o 
  -9  11  11        1.30      -12.14     21.58 o 
  -8  11  11       87.73       57.78     17.01 o 
  -7  11  11       31.99       42.18     24.95 o 
  -6  11  11      136.19      100.87     14.21 o 
  -5  11  11      160.76      173.01     28.99 o 
  -4  11  11       30.66       31.00     10.85 o 
  -3  11  11        0.88       12.73      9.43 o 
  -2  11  11       20.19       21.36     10.52 o 
  -1  11  11       13.40       11.36      7.49 o 
   0  11  11        0.42      -24.95     18.21 o 
   1  11  11        3.05      -10.79     20.90 o 
   2  11  11      197.87      215.76     41.80 o 
   3  11  11       29.47       52.59     28.32 o 
   4  11  11      143.44       76.19     35.06 o 
   5  11  11       34.22        9.44     26.30 o 
  -8  12  11        0.04       -3.76     14.56 o 
  -7  12  11       11.98       12.40     13.36 o 
  -6  12  11        5.27        1.28     11.08 o 
  -5  12  11        0.26        4.74     12.87 o 
  -4  12  11        1.13      -11.52      9.19 o 
  -3  12  11       60.81       34.39     14.78 o 
  -2  12  11       37.98       49.42     13.53 o 
  -1  12  11       12.39        2.02     26.30 o 
   0  12  11       10.28      -18.21     20.90 o 
   1  12  11       21.94       12.81     24.27 o 
   2  12  11        1.31       -5.39     22.25 o 
   3  12  11        0.11       -4.05     26.30 o 
   4  12  11        4.98       26.97     26.97 o 
  -8  13  11        1.26        1.74     16.09 o 
  -7  13  11       53.80       68.58     18.54 o 
  -6  13  11      161.69      196.33     18.66 o 
  -5  13  11       72.82       47.22     13.51 o 
  -4  13  11       36.63       14.54     18.31 o 
  -3  13  11       37.65       44.50     28.99 o 
  -2  13  11       27.30       31.02     26.97 o 
  -1  13  11        3.38        1.35     26.97 o 
   0  13  11       18.01       10.79     26.97 o 
   1  13  11        5.70       14.16     28.99 o 
   2  13  11        7.48        2.02     28.32 o 
   3  13  11        1.89      -26.30     24.95 o 
  -7  14  11       34.52       37.08     31.69 o 
  -6  14  11      141.11      207.69     30.99 o 
  -5  14  11       62.66       49.90     32.36 o 
  -4  14  11      192.87      121.37     39.78 o 
  -3  14  11       33.98       45.18     33.04 o 
  -2  14  11       43.57       35.06     31.69 o 
  -1  14  11        2.16       35.74     30.34 o 
   0  14  11       90.01      120.02     41.80 o 
   1  14  11       22.59       -4.72     30.34 o 
  -5  15  11       40.08       36.41     35.06 o 
  -4  15  11       11.47       30.34     31.02 o 
  -3  15  11       62.43      138.22     44.50 o 
  -2  15  11       11.52        9.44     33.04 o 
  -1  15  11        7.54      -21.58     28.32 o 
  -1 -16  12       15.05       24.95     37.08 o 
   0 -16  12       36.27       44.04     27.98 o 
   1 -16  12        6.87       -2.97     20.91 o 
   2 -16  12       23.82        4.81     22.14 o 
   3 -16  12        4.49       13.20     21.79 o 
   4 -16  12        0.87      -18.21     27.64 o 
  -3 -15  12       10.04        3.45     22.68 o 
  -2 -15  12        0.10      -11.63     20.54 o 
  -1 -15  12       16.11       -4.49     19.07 o 
   0 -15  12       20.11       14.73     10.51 o 
   1 -15  12       25.97       16.57     22.07 o 
   2 -15  12       18.26       14.20     21.38 o 
   3 -15  12        1.71       -2.89     20.35 o 
   4 -15  12        0.22       -0.85     16.99 o 
   5 -15  12        7.13      -16.42     18.47 o 
  -4 -14  12       90.70       69.14     37.08 o 
  -3 -14  12      122.28      156.96     29.09 o 
  -2 -14  12      110.31      173.67     35.06 o 
  -1 -14  12       33.35       21.04     14.34 o 
   0 -14  12        6.71        4.35      9.29 o 
   1 -14  12        0.88       13.56      9.85 o 
   2 -14  12        0.05       -5.56     17.84 o 
   3 -14  12       59.62       28.94     15.82 o 
   4 -14  12       37.00       20.56     16.00 o 
   5 -14  12        0.98        8.99     17.27 o 
   6 -14  12        0.77      -10.11     19.07 o 
  -5 -13  12       31.75       28.43     20.40 o 
  -4 -13  12      168.87      164.05     46.61 o 
  -3 -13  12      156.68      131.89     29.50 o 
  -2 -13  12       75.36       66.89     21.60 o 
  -1 -13  12      276.36      315.01     18.27 o 
   0 -13  12      209.46      210.72     16.23 o 
   1 -13  12      162.21      155.47     13.01 o 
   2 -13  12       37.45       24.52     11.51 o 
   3 -13  12      221.40      222.65     21.80 o 
   4 -13  12      133.70      100.28     19.76 o 
   5 -13  12       54.39       51.04     16.68 o 
   6 -13  12        1.45        0.82     17.62 o 
   7 -13  12        3.41       10.07     19.58 o 
  -6 -12  12        7.56       -3.07     16.85 o 
  -5 -12  12      186.81      204.45     28.01 o 
  -4 -12  12       29.20       12.18     15.09 o 
  -3 -12  12       65.76       46.35     16.16 o 
  -2 -12  12       11.01       14.28     13.97 o 
  -1 -12  12       29.16       36.15      9.15 o 
   0 -12  12       57.78       47.98     14.43 o 
   1 -12  12      219.83      241.21     14.77 o 
   2 -12  12      480.87      437.34     19.95 o 
   3 -12  12      746.03      619.55     24.94 o 
   4 -12  12      461.26      421.59     21.80 o 
   5 -12  12       57.39       45.39     12.32 o 
   6 -12  12      126.63      141.00     20.85 o 
   7 -12  12       45.52       57.22     17.95 o 
   8 -12  12       46.91       44.21     21.18 o 
  -7 -11  12        0.13       -5.68     15.84 o 
  -6 -11  12        0.19      -15.24     23.26 o 
  -5 -11  12        0.74        7.49     14.14 o 
  -4 -11  12        0.02       13.64     13.58 o 
  -3 -11  12       30.61       32.70     14.22 o 
  -2 -11  12       46.54       33.24      8.72 o 
  -1 -11  12       26.74       26.15      7.69 o 
   0 -11  12       60.00       46.55      7.89 o 
   1 -11  12        3.90       -1.77      9.83 o 
   2 -11  12       19.85       14.59      7.77 o 
   3 -11  12       26.05       16.22      8.20 o 
   4 -11  12        5.13       12.64      8.42 o 
   5 -11  12       50.60       33.06      9.85 o 
   6 -11  12       12.41        8.57      9.45 o 
   7 -11  12        6.13        1.07     10.70 o 
   8 -11  12       79.27       77.30     22.27 o 
  -7 -10  12        5.07       15.47     15.39 o 
  -6 -10  12       12.63       14.96     15.84 o 
  -5 -10  12      264.91      270.95     25.40 o 
  -4 -10  12       20.66       14.88     11.80 o 
  -3 -10  12      175.62      158.51     19.08 o 
  -2 -10  12        5.14        6.41      5.06 o 
  -1 -10  12        5.50        1.29      6.06 o 
   0 -10  12       24.17       19.11      6.39 o 
   1 -10  12       46.58       39.45      7.03 o 
   2 -10  12      415.54      408.39     17.02 o 
   3 -10  12      302.57      277.67     21.43 o 
   4 -10  12      270.73      236.56     14.62 o 
   5 -10  12       99.83      100.80     17.43 o 
   6 -10  12       98.73       81.86     11.16 o 
   7 -10  12       58.81       54.93     12.18 o 
   8 -10  12       23.36       28.18     17.50 o 
  -8  -9  12        2.80       32.36     24.95 o 
  -7  -9  12       13.47       16.63     14.74 o 
  -6  -9  12       42.25       54.83     36.41 o 
  -5  -9  12      127.08      138.81     17.59 o 
  -4  -9  12      360.89      434.81     26.03 o 
  -3  -9  12       49.38       78.27     17.02 o 
  -2  -9  12       86.74       88.91     10.05 o 
  -1  -9  12        2.59       -2.81      5.52 o 
   0  -9  12      159.91      181.84      9.78 o 
   1  -9  12       90.54       75.94      8.05 o 
   2  -9  12      101.16      112.62     12.00 o 
   3  -9  12      324.29      341.97     15.96 o 
   4  -9  12      144.76      157.86     12.27 o 
   5  -9  12      322.33      374.78     17.79 o 
   6  -9  12      253.04      266.87     25.85 o 
   7  -9  12      230.81      270.32     27.16 o 
   8  -9  12      117.42      134.34     34.39 o 
   9  -9  12       78.88      109.58     27.31 o 
  -8  -8  12       52.49       22.92     23.60 o 
  -7  -8  12      317.48      308.72     25.11 o 
  -6  -8  12        9.02      -13.11     10.08 o 
  -5  -8  12       66.05       69.45     14.94 o 
  -4  -8  12        5.93       10.42     10.61 o 
  -3  -8  12       98.98      139.96     16.00 o 
  -2  -8  12      474.85      549.70     16.39 o 
  -1  -8  12       40.75       32.21      7.56 o 
   0  -8  12      178.43      195.88     15.98 o 
   1  -8  12        0.41       -0.25      4.91 o 
   2  -8  12      357.02      347.43     15.18 o 
   3  -8  12      554.30      549.54     19.36 o 
   4  -8  12      405.86      430.54     21.41 o 
   5  -8  12       36.04       32.19     11.03 o 
   6  -8  12      104.84      112.25     14.44 o 
   7  -8  12       33.69       21.33     13.75 o 
   8  -8  12       40.85       47.69     18.13 o 
   9  -8  12        4.34        9.86     16.50 o 
  -9  -7  12       25.25       20.90     21.58 o 
  -8  -7  12       21.28       -2.70     18.88 o 
  -7  -7  12        3.17       -2.93     16.86 o 
  -6  -7  12       79.21       80.31     13.37 o 
  -5  -7  12       44.83       66.04     11.62 o 
  -4  -7  12       29.41       28.15     11.87 o 
  -3  -7  12       56.50       50.43     16.06 o 
  -2  -7  12        2.46       -3.86      4.02 o 
  -1  -7  12      221.69      238.81      9.89 o 
   0  -7  12       11.70        2.57      4.30 o 
   1  -7  12       45.01       44.96      5.99 o 
   2  -7  12       16.38       12.59      5.96 o 
   3  -7  12      947.00      926.18     24.08 o 
   4  -7  12       23.74       11.32      9.38 o 
   5  -7  12      149.78      165.25     15.49 o 
   6  -7  12       75.44       85.82     15.47 o 
   7  -7  12        2.37        2.05     10.12 o 
   8  -7  12       39.97       51.00     18.04 o 
   9  -7  12       47.97       35.74     17.01 o 
  -9  -6  12       28.99       22.92     18.88 o 
  -8  -6  12       20.67       18.88     19.55 o 
  -7  -6  12      817.38      767.91     29.46 o 
  -6  -6  12      955.43      986.81     36.40 o 
  -5  -6  12     1783.25     1738.15     60.63 o 
  -4  -6  12      412.06      455.54     24.06 o 
  -3  -6  12      615.41      674.46     18.67 o 
  -2  -6  12      522.82      560.36     11.04 o 
  -1  -6  12      163.22      160.39      8.26 o 
   0  -6  12      650.44      690.32     16.51 o 
   1  -6  12       59.81       54.32      6.03 o 
   2  -6  12        6.39        4.53      5.38 o 
   3  -6  12      303.18      285.02     13.07 o 
   4  -6  12      511.11      535.51     23.44 o 
   5  -6  12       23.85       17.96      9.59 o 
   6  -6  12      220.48      279.45     18.78 o 
   7  -6  12      163.80      186.06     16.92 o 
   8  -6  12       41.10       82.12     20.56 o 
   9  -6  12        3.30      -10.09     13.93 o 
  -9  -5  12       18.05        9.44     18.88 o 
  -8  -5  12      111.76       65.42     16.20 o 
  -7  -5  12      249.48      295.44     24.05 o 
  -6  -5  12      555.92      553.36     21.85 o 
  -5  -5  12      374.87      403.92     12.66 o 
  -4  -5  12      869.37      850.02     18.26 o 
  -3  -5  12      183.87      169.11      9.52 o 
  -2  -5  12      787.46      787.56     13.70 o 
  -1  -5  12       94.79       88.75      6.28 o 
   0  -5  12      878.13      880.87     20.69 o 
   1  -5  12       67.20       73.77      6.25 o 
   2  -5  12        4.49        3.83      5.39 o 
   3  -5  12      931.24      938.56     22.79 o 
   4  -5  12      136.37      138.76     10.98 o 
   5  -5  12      819.39      765.78     28.20 o 
   6  -5  12       59.85       60.55     11.66 o 
   7  -5  12      240.71      248.49     18.13 o 
   8  -5  12       49.97       65.04     17.87 o 
   9  -5  12       71.33       72.66     18.47 o 
 -10  -4  12        4.68        8.77     16.86 o 
  -9  -4  12        0.41      -18.70     12.47 o 
  -8  -4  12        0.61       11.51     12.81 o 
  -7  -4  12       25.82       13.52      8.91 o 
  -6  -4  12       26.03       14.66      5.85 o 
  -5  -4  12        1.62       -6.76      4.51 o 
  -4  -4  12       10.82        6.69      6.22 o 
  -3  -4  12      311.48      354.78     11.35 o 
  -2  -4  12      457.06      474.39      9.81 o 
  -1  -4  12      262.36      283.92      9.56 o 
   0  -4  12      242.50      213.37      9.87 o 
   1  -4  12       95.64       93.38      6.59 o 
   2  -4  12      226.30      236.56     10.86 o 
   3  -4  12       57.08       58.69      7.66 o 
   4  -4  12      117.13       98.23     12.52 o 
   5  -4  12      340.86      326.97     18.48 o 
   6  -4  12       21.03       18.41      9.38 o 
   7  -4  12       56.61       47.09     11.64 o 
   8  -4  12      187.24      174.51     46.19 o 
   9  -4  12       68.73       58.43     17.94 o 
 -10  -3  12        9.44        4.38     12.31 o 
  -9  -3  12       53.08       79.06     15.06 o 
  -8  -3  12       44.00       75.26     13.91 o 
  -7  -3  12       68.75       76.32      8.21 o 
  -6  -3  12      676.00      773.39     21.75 o 
  -5  -3  12       41.15       34.54      5.96 o 
  -4  -3  12      986.06      969.81     22.25 o 
  -3  -3  12     2146.23     2233.03     40.12 o 
  -2  -3  12     1535.50     1620.27     23.07 o 
  -1  -3  12     1232.33     1263.37     22.22 o 
   0  -3  12      995.11      994.29     29.87 o 
   1  -3  12       82.01       85.63      8.88 o 
   2  -3  12       75.75       55.29      6.83 o 
   3  -3  12     1118.58     1201.50     25.88 o 
   4  -3  12      920.12      899.02     29.62 o 
   5  -3  12      241.13      207.77     12.57 o 
   6  -3  12        0.37       -9.88      7.92 o 
   7  -3  12       88.36       62.84     12.38 o 
   8  -3  12       42.26       40.65     16.20 o 
   9  -3  12       32.40       30.34     22.92 o 
 -10  -2  12        1.77       -9.44     19.55 o 
  -9  -2  12       61.21       26.36     12.15 o 
  -8  -2  12       59.73       80.64     23.94 o 
  -7  -2  12      221.47      222.75     10.39 o 
  -6  -2  12      197.27      196.01     14.64 o 
  -5  -2  12      447.32      407.84     13.49 o 
  -4  -2  12      918.42      942.10     20.50 o 
  -3  -2  12      624.06      649.76     19.93 o 
  -2  -2  12     1334.44     1366.13     20.48 o 
  -1  -2  12     1815.45     1848.49     26.47 o 
   0  -2  12      619.15      631.98     15.42 o 
   1  -2  12      653.70      673.50     20.75 o 
   2  -2  12      208.90      219.63     12.36 o 
   3  -2  12      309.43      287.07     12.05 o 
   4  -2  12      333.63      342.12     16.26 o 
   5  -2  12      539.93      561.42     19.21 o 
   6  -2  12       21.57       16.95      9.37 o 
   7  -2  12      425.12      461.96     23.08 o 
   8  -2  12      100.35       78.83     17.87 o 
   9  -2  12       68.63       65.41     17.98 o 
 -10  -1  12        0.77       -8.84     10.53 o 
  -9  -1  12        1.18       -7.40     10.20 o 
  -8  -1  12      104.51      126.43     14.97 o 
  -7  -1  12       23.25       14.60      5.61 o 
  -6  -1  12      139.76      127.89      6.92 o 
  -5  -1  12       30.86       26.58      9.00 o 
  -4  -1  12      392.38      384.80     16.42 o 
  -3  -1  12     1069.36     1041.68     25.80 o 
  -2  -1  12       19.59        7.03      3.33 o 
  -1  -1  12      143.73      140.69      6.52 o 
   0  -1  12       36.42       32.98      5.37 o 
   1  -1  12      252.44      293.17     11.55 o 
   2  -1  12      191.90      181.33      9.89 o 
   3  -1  12      142.96      154.17      9.38 o 
   4  -1  12       63.70       49.20      8.03 o 
   5  -1  12      470.89      496.64     18.07 o 
   6  -1  12       36.61       21.52     12.73 o 
   7  -1  12        5.33        1.23     11.29 o 
   8  -1  12       86.04      111.33     19.58 o 
   9  -1  12       27.27       33.42     30.34 o 
 -11   0  12        6.73       11.65     11.98 o 
 -10   0  12        5.34        1.27     11.89 o 
  -9   0  12       92.56       94.73     13.77 o 
  -8   0  12       12.34        1.46     10.11 o 
  -7   0  12       15.07       26.05      4.68 o 
  -6   0  12      812.24      771.64     15.99 o 
  -5   0  12      230.06      236.92      8.04 o 
  -4   0  12        9.44       -6.93      5.96 o 
  -3   0  12       37.32       31.06      8.55 o 
  -2   0  12     1238.38     1292.01     21.43 o 
  -1   0  12       62.31       44.24      4.23 o 
   0   0  12      585.73      578.22     14.67 o 
   1   0  12       29.86       23.23      6.01 o 
   2   0  12       45.42       56.92      7.29 o 
   3   0  12        2.15        3.13      5.78 o 
   4   0  12       62.19       59.03      9.68 o 
   5   0  12       43.63       38.58     11.69 o 
   6   0  12        5.42       16.21     10.41 o 
   7   0  12       16.28       11.72     11.39 o 
   8   0  12        2.41       11.38     14.71 o 
   9   0  12       50.98       40.46     28.99 o 
 -11   1  12      118.67      141.40     17.14 o 
 -10   1  12      135.30      155.31     13.87 o 
  -9   1  12      177.68      169.55     20.23 o 
  -8   1  12      126.64      125.57     14.57 o 
  -7   1  12        1.10        3.78      4.46 o 
  -6   1  12        1.31       -4.96      3.31 o 
  -5   1  12      113.77       93.69      7.05 o 
  -4   1  12     1014.76     1012.57     23.24 o 
  -3   1  12      117.11      118.18      9.18 o 
  -2   1  12      236.89      261.00      7.31 o 
  -1   1  12     1460.62     1352.36     38.35 o 
   0   1  12       66.16       54.55      9.85 o 
   1   1  12      733.27      761.06     25.03 o 
   2   1  12      237.78      261.34     13.48 o 
   3   1  12      713.96      698.20     25.43 o 
   4   1  12       56.43       68.07     12.78 o 
   5   1  12      483.76      490.25     42.82 o 
   6   1  12       96.20       85.80     14.04 o 
   7   1  12        9.66        7.74     11.65 o 
   8   1  12      241.21      252.64     26.78 o 
   9   1  12       16.40       17.53     26.97 o 
 -11   2  12       37.13       36.97     13.43 o 
 -10   2  12      118.40      119.46     15.71 o 
  -9   2  12      206.46      250.57     18.72 o 
  -8   2  12       61.18       65.31     12.77 o 
  -7   2  12      216.97      219.23     11.90 o 
  -6   2  12     1184.94     1103.48     48.11 o 
  -5   2  12       72.79       61.30      6.48 o 
  -4   2  12      545.81      581.61     16.78 o 
  -3   2  12      605.25      634.24     19.87 o 
  -2   2  12       77.14       75.36      6.07 o 
  -1   2  12       92.36      103.80      6.68 o 
   0   2  12        3.19       -4.34      4.14 o 
   1   2  12      508.75      506.15     21.31 o 
   2   2  12      349.95      339.96     15.32 o 
   3   2  12      463.04      510.28     27.44 o 
   4   2  12       52.00       55.93     15.23 o 
   5   2  12       20.30        8.71     11.81 o 
   6   2  12      143.71       94.33     18.95 o 
   7   2  12      200.71      239.91     25.90 o 
   8   2  12      141.06      159.89     36.41 o 
   9   2  12       27.00       63.38     31.69 o 
 -11   3  12       18.11       21.83     13.32 o 
 -10   3  12       12.40       18.98     13.49 o 
  -9   3  12        3.72        6.38     13.15 o 
  -8   3  12       19.45       16.43     10.46 o 
  -7   3  12       29.47       11.31     10.05 o 
  -6   3  12        2.26       -7.16      4.82 o 
  -5   3  12       11.23        9.63      4.96 o 
  -4   3  12       25.06       20.71      5.64 o 
  -3   3  12      151.80      164.04      9.61 o 
  -2   3  12        9.43       12.54      5.68 o 
  -1   3  12        4.16        8.80      4.24 o 
   0   3  12       89.03       80.82     12.42 o 
   1   3  12        3.07        1.83      4.95 o 
   2   3  12        0.32        4.82      4.99 o 
   3   3  12       70.12       83.00     12.26 o 
   4   3  12      286.62      237.62     48.88 o 
   5   3  12       99.64       86.76     22.59 o 
   6   3  12       32.76       21.54     15.71 o 
   7   3  12        0.08       -6.11     13.61 o 
   8   3  12       48.94       58.43     21.58 o 
 -11   4  12       27.88       24.04     13.80 o 
 -10   4  12       18.52        8.88     13.49 o 
  -9   4  12      189.84      195.49     22.92 o 
  -8   4  12        0.68        6.38     10.66 o 
  -7   4  12      559.81      556.86     31.17 o 
  -6   4  12      359.10      370.21     13.28 o 
  -5   4  12       52.02       58.24      6.80 o 
  -4   4  12      380.06      339.11     13.51 o 
  -3   4  12      185.93      202.08     10.65 o 
  -2   4  12      684.60      698.56     17.40 o 
  -1   4  12       47.55       30.94      8.76 o 
   0   4  12      355.90      352.60     33.24 o 
   1   4  12      450.70      471.25     17.91 o 
   2   4  12        8.02        1.75      8.49 o 
   3   4  12       14.32       -5.48     14.16 o 
   4   4  12        0.37        8.34     13.53 o 
   5   4  12        6.91        0.91     14.09 o 
   6   4  12        2.38       12.77     14.21 o 
   7   4  12       68.50       36.37     17.98 o 
   8   4  12        5.44       -2.41     16.88 o 
 -11   5  12       21.17        5.39     16.18 o 
 -10   5  12      109.21      107.93     16.88 o 
  -9   5  12       97.87      150.05     17.65 o 
  -8   5  12      254.77      260.54     21.98 o 
  -7   5  12      621.59      616.26     27.08 o 
  -6   5  12     1102.72     1120.27     28.94 o 
  -5   5  12       58.22       90.88     11.85 o 
  -4   5  12      272.73      273.35     12.39 o 
  -3   5  12       69.08       57.00      7.39 o 
  -2   5  12      700.27      749.53     17.50 o 
  -1   5  12     1474.42     1524.45     33.35 o 
   0   5  12     1431.17     1384.23     82.83 o 
   1   5  12      981.47     1049.08     39.27 o 
   2   5  12        2.08       -5.14      9.51 o 
   3   5  12       28.06        8.03     15.85 o 
   4   5  12       53.60       73.02     18.35 o 
   5   5  12      149.25      179.23     23.71 o 
   6   5  12       50.73       24.79     27.98 o 
   7   5  12       41.21       52.46     19.27 o 
   8   5  12       66.73       83.28     22.65 o 
 -10   6  12        0.15       -7.25     13.15 o 
  -9   6  12       13.78       11.61     12.22 o 
  -8   6  12       48.10       27.36     13.28 o 
  -7   6  12      229.89      213.72     18.01 o 
  -6   6  12     1355.62     1341.77     33.82 o 
  -5   6  12       95.97       74.38      8.43 o 
  -4   6  12       48.96       37.81      7.40 o 
  -3   6  12      237.40      225.66     13.94 o 
  -2   6  12       79.40       80.31      6.59 o 
  -1   6  12      269.63      277.50     16.01 o 
   0   6  12       10.20        9.07      9.15 o 
   1   6  12        5.31        1.08      7.43 o 
   2   6  12        3.16        2.02     12.64 o 
   3   6  12        7.55       -9.95     24.61 o 
   4   6  12      237.28      263.77     63.38 o 
   5   6  12       62.02       52.22     26.97 o 
   6   6  12        1.63       -8.62     15.20 o 
   7   6  12        5.85       -9.07     15.54 o 
 -10   7  12        1.46        4.05     16.18 o 
  -9   7  12      119.68       80.91     22.92 o 
  -8   7  12       82.78       65.04     17.53 o 
  -7   7  12       23.95       22.93      8.14 o 
  -6   7  12        1.16        5.15      7.10 o 
  -5   7  12       49.22       51.83      8.08 o 
  -4   7  12        1.57       10.96      6.62 o 
  -3   7  12      114.05      109.08     10.84 o 
  -2   7  12       69.41       73.65      6.67 o 
  -1   7  12      241.94      225.57     27.25 o 
   0   7  12      632.99      595.05     21.99 o 
   1   7  12       18.95        5.29      9.78 o 
   2   7  12       85.56       93.06     20.16 o 
   3   7  12      104.46       76.85     26.63 o 
   4   7  12        4.61        2.29     15.17 o 
   5   7  12        1.68       30.38     17.28 o 
   6   7  12       46.06       59.27     21.02 o 
   7   7  12        3.43       19.40     18.95 o 
 -10   8  12        0.99      -16.86     16.86 o 
  -9   8  12       36.73       25.62     20.23 o 
  -8   8  12       63.05       83.61     24.27 o 
  -7   8  12       25.04       16.08      9.27 o 
  -6   8  12      183.78      163.39     18.01 o 
  -5   8  12       26.38       57.92     10.30 o 
  -4   8  12      691.63      692.55     26.79 o 
  -3   8  12      343.04      335.07     32.89 o 
  -2   8  12      103.27      115.73      8.93 o 
  -1   8  12      198.23      235.41     46.07 o 
   0   8  12        1.19        8.70      7.59 o 
   1   8  12      243.93      228.92     26.69 o 
   2   8  12      129.18      141.56     23.03 o 
   3   8  12      182.26      174.66     25.59 o 
   4   8  12      436.97      399.21     35.72 o 
   5   8  12      119.44      109.52     23.99 o 
   6   8  12        1.83        1.55     17.87 o 
 -10   9  12        5.96        9.44     19.55 o 
  -9   9  12        9.21       -7.42     20.23 o 
  -8   9  12       22.48       21.58     21.58 o 
  -7   9  12        1.41        8.34     10.41 o 
  -6   9  12       75.15       65.82     11.77 o 
  -5   9  12      444.70      443.46     22.08 o 
  -4   9  12      398.17      415.49     41.04 o 
  -3   9  12      516.79      493.18     23.55 o 
  -2   9  12      209.00      217.68     11.88 o 
  -1   9  12      178.49      171.94     13.97 o 
   0   9  12      135.24      137.55     32.36 o 
   1   9  12      422.01      351.29     45.18 o 
   2   9  12      137.84      146.99     33.71 o 
   3   9  12       72.65       59.34     26.97 o 
   4   9  12      190.08      164.52     37.08 o 
   5   9  12       76.74       41.13     28.32 o 
   6   9  12       24.90       28.32     29.67 o 
  -9  10  12       13.78       19.55     24.27 o 
  -8  10  12       12.19       -4.72     20.23 o 
  -7  10  12        0.77      -10.07     10.72 o 
  -6  10  12        8.94       -3.50      9.62 o 
  -5  10  12        9.34       -7.03      9.45 o 
  -4  10  12       62.97       63.67     11.99 o 
  -3  10  12       33.51       26.51     17.69 o 
  -2  10  12      149.84      142.10     14.85 o 
  -1  10  12        0.41        5.49      8.76 o 
   0  10  12       55.35        0.00     19.55 o 
   1  10  12       52.94       20.90     24.95 o 
   2  10  12       68.25       85.63     31.69 o 
   3  10  12       10.64       -2.70     22.92 o 
   4  10  12       48.46       19.55     28.32 o 
   5  10  12        1.53        0.00     27.64 o 
  -9  11  12       40.37       68.10     28.32 o 
  -8  11  12       20.28       -5.39     23.60 o 
  -7  11  12       89.04      124.45     17.33 o 
  -6  11  12       97.09       99.96     14.21 o 
  -5  11  12       34.21       50.93     16.14 o 
  -4  11  12       22.22        6.20      9.93 o 
  -3  11  12       51.37       24.72     10.83 o 
  -2  11  12      136.79      122.70     16.39 o 
  -1  11  12      141.85      108.56     34.39 o 
   0  11  12       70.40      115.30     33.04 o 
   1  11  12       21.70        4.72     24.95 o 
   2  11  12       86.82      105.86     37.08 o 
   3  11  12       40.21       26.97     26.97 o 
   4  11  12       24.75       34.39     31.02 o 
  -8  12  12        0.62        2.94     15.84 o 
  -7  12  12       14.09       38.34     14.66 o 
  -6  12  12      145.97      146.28     17.47 o 
  -5  12  12       20.64       28.20     15.92 o 
  -4  12  12       90.08       95.92     15.08 o 
  -3  12  12      132.39      157.75     22.92 o 
  -2  12  12        7.47        9.02     28.99 o 
  -1  12  12        3.80       26.30     26.97 o 
   0  12  12        1.94      -20.23     25.62 o 
   1  12  12       69.35       58.66     33.71 o 
   2  12  12      100.58      103.84     37.76 o 
   3  12  12        5.28       -8.09     24.95 o 
  -7  13  12        2.95      -22.25     24.27 o 
  -6  13  12        0.14       14.16     18.59 o 
  -5  13  12       10.89       13.76     20.23 o 
  -4  13  12       22.67       31.69     31.69 o 
  -3  13  12       64.65       24.27     29.67 o 
  -2  13  12       34.41       11.46     25.62 o 
  -1  13  12        5.41      -13.49     24.95 o 
   0  13  12       68.40       23.60     28.99 o 
   1  13  12        2.63        6.07     28.99 o 
   2  13  12        0.44       10.11     28.32 o 
  -6  14  12       21.36       10.07     20.57 o 
  -5  14  12        7.01       55.29     33.04 o 
  -4  14  12       31.21       44.50     33.04 o 
  -3  14  12       21.33       40.46     35.06 o 
  -2  14  12        1.95        7.42     31.69 o 
  -1  14  12       68.87       66.75     37.08 o 
   0  14  12       35.56       45.85     38.43 o 
  -4  15  12       86.65      173.96     45.85 o 
  -3  15  12       45.58       40.46     33.71 o 
  -2  15  12       79.73      188.12     48.55 o 
   0 -16  13        3.24       10.11     33.71 o 
   1 -16  13       10.72      -23.60     35.06 o 
   2 -16  13       51.06       43.15     35.06 o 
   3 -16  13        0.77      -16.86     31.69 o 
  -2 -15  13       49.34       47.54     23.13 o 
  -1 -15  13       32.72       63.74     26.50 o 
   0 -15  13       81.01       72.47     13.46 o 
   1 -15  13       15.67        2.00     48.88 o 
   2 -15  13       40.70       32.26     22.17 o 
   3 -15  13        0.42        6.08     23.12 o 
   4 -15  13       12.89       19.57     23.12 o 
   5 -15  13       16.77       20.90     34.39 o 
  -4 -14  13       75.77       70.51     25.89 o 
  -3 -14  13       42.20       29.06     23.23 o 
  -2 -14  13       65.84       56.73     23.23 o 
  -1 -14  13       41.99       69.83     25.15 o 
   0 -14  13       23.30       54.47     11.34 o 
   1 -14  13       55.41       67.66     24.76 o 
   2 -14  13       12.19       20.05     21.60 o 
   3 -14  13      262.66      261.36     25.40 o 
   4 -14  13       46.63       38.03     17.16 o 
   5 -14  13       21.72       -7.72     19.09 o 
   6 -14  13        6.76      -14.88     31.69 o 
  -5 -13  13        0.46       -2.56     20.90 o 
  -4 -13  13       11.62       -0.09     15.81 o 
  -3 -13  13        4.20       -0.70     25.28 o 
  -2 -13  13       65.98       76.72     24.95 o 
  -1 -13  13       25.82       32.17      8.82 o 
   0 -13  13       10.55       -4.63      8.15 o 
   1 -13  13        5.46       -1.95     18.42 o 
   2 -13  13        6.37        3.20      8.42 o 
   3 -13  13       80.78       68.91     23.71 o 
   4 -13  13       12.26       23.79     15.05 o 
   5 -13  13        0.10       22.34     15.84 o 
   6 -13  13       11.26        9.70     18.91 o 
   7 -13  13        1.64       -5.00     19.68 o 
  -6 -12  13       55.10       31.53     19.60 o 
  -5 -12  13       19.30        9.28     15.97 o 
  -4 -12  13       81.46       84.21     18.94 o 
  -3 -12  13       94.55      162.34     21.77 o 
  -2 -12  13      289.31      294.49     26.21 o 
  -1 -12  13      269.14      265.77     22.44 o 
   0 -12  13      122.06       95.01     21.44 o 
   1 -12  13       95.19      109.74     14.11 o 
   2 -12  13      156.91      155.27     23.41 o 
   3 -12  13      588.36      545.32     23.83 o 
   4 -12  13      156.91      164.12     15.30 o 
   5 -12  13       13.11       34.42     15.81 o 
   6 -12  13        0.37       12.69     18.58 o 
   7 -12  13        0.14       -6.48     15.39 o 
  -6 -11  13       15.18       22.98     17.65 o 
  -5 -11  13      159.66      183.33     21.69 o 
  -4 -11  13       69.95       67.12     17.12 o 
  -3 -11  13       70.12       63.96     19.05 o 
  -2 -11  13        1.11       -2.97     12.57 o 
  -1 -11  13      313.50      323.78     16.52 o 
   0 -11  13        2.75       -0.22      6.36 o 
   1 -11  13      120.64      113.92     16.16 o 
   2 -11  13      148.11      174.27     20.53 o 
   3 -11  13      436.24      429.73     20.76 o 
   4 -11  13      194.62      189.08     14.40 o 
   5 -11  13      105.46      101.77     12.78 o 
   6 -11  13      140.18      129.19     15.06 o 
   7 -11  13       67.87       31.83     16.67 o 
   8 -11  13       38.70       30.79     20.54 o 
  -7 -10  13        6.53       -5.10     15.84 o 
  -6 -10  13        0.08        9.28     18.88 o 
  -5 -10  13       34.60       24.86     14.49 o 
  -4 -10  13       13.15        9.35     12.66 o 
  -3 -10  13      186.91      162.81     19.48 o 
  -2 -10  13        9.76        8.43     10.90 o 
  -1 -10  13       88.80       86.11      9.79 o 
   0 -10  13       20.27       11.72      5.81 o 
   1 -10  13       11.39        5.78      6.96 o 
   2 -10  13       58.42       56.90      9.57 o 
   3 -10  13        0.40        1.66      7.14 o 
   4 -10  13      165.25      136.98     12.57 o 
   5 -10  13       19.14       24.29      9.24 o 
   6 -10  13      126.26      144.82     13.74 o 
   7 -10  13       31.41       27.41     11.80 o 
   8 -10  13      134.44      123.99     25.48 o 
  -8  -9  13       15.69        7.42     25.62 o 
  -7  -9  13       19.38       12.05     14.57 o 
  -6  -9  13       71.86       63.77     17.84 o 
  -5  -9  13        9.34       10.39     12.66 o 
  -4  -9  13       54.64       65.51     23.07 o 
  -3  -9  13        5.88       15.38     12.52 o 
  -2  -9  13       21.69       12.66      4.84 o 
  -1  -9  13       37.68       24.52      6.92 o 
   0  -9  13        0.17       -7.11      4.74 o 
   1  -9  13      116.04      109.06      8.96 o 
   2  -9  13        0.69       -5.38      6.26 o 
   3  -9  13      123.42      113.92     11.06 o 
   4  -9  13       15.83       22.71      8.26 o 
   5  -9  13       13.73       18.82      9.10 o 
   6  -9  13       16.93       27.10     12.09 o 
   7  -9  13        5.93       -8.82     12.48 o 
   8  -9  13        0.02      -11.77     15.92 o 
  -8  -8  13       32.80       -0.67     22.92 o 
  -7  -8  13      142.61      117.39     18.47 o 
  -6  -8  13        3.81       10.29     13.82 o 
  -5  -8  13       22.44       12.02     11.74 o 
  -4  -8  13       70.90       68.33     15.84 o 
  -3  -8  13      211.70      211.55     19.00 o 
  -2  -8  13      130.05      132.56      6.15 o 
  -1  -8  13      526.97      525.79     19.37 o 
   0  -8  13       39.61       52.43      8.44 o 
   1  -8  13      368.72      427.39     15.26 o 
   2  -8  13        0.79        2.62      5.79 o 
   3  -8  13      299.29      297.05     14.86 o 
   4  -8  13       51.72       65.48      9.87 o 
   5  -8  13       85.15       95.23     13.71 o 
   6  -8  13      205.75      225.81     18.47 o 
   7  -8  13      107.96       78.48     16.81 o 
   8  -8  13      151.95      159.95     24.05 o 
   9  -8  13        0.25      -31.35     20.90 o 
  -9  -7  13       63.61       72.15     25.62 o 
  -8  -7  13        0.27        4.72     22.25 o 
  -7  -7  13       14.73        8.84     11.96 o 
  -6  -7  13      141.30      172.65     17.33 o 
  -5  -7  13      274.12      311.89     21.13 o 
  -4  -7  13      421.12      445.53     25.02 o 
  -3  -7  13       63.55       50.57     12.22 o 
  -2  -7  13      388.54      353.15     10.49 o 
  -1  -7  13       51.08       55.39      6.31 o 
   0  -7  13       63.31       45.83      6.52 o 
   1  -7  13      246.68      235.02     10.55 o 
   2  -7  13      467.91      400.08     26.84 o 
   3  -7  13       24.32       23.52      7.49 o 
   4  -7  13      149.83      185.63     15.94 o 
   5  -7  13      543.29      550.47     25.36 o 
   6  -7  13      183.77      221.98     18.18 o 
   7  -7  13      141.80      158.39     24.14 o 
   8  -7  13       15.18        7.42     18.21 o 
   9  -7  13        6.30       17.41     17.65 o 
  -9  -6  13       39.76       35.06     22.92 o 
  -8  -6  13        0.52       -1.35     18.21 o 
  -7  -6  13       65.87       49.43     13.09 o 
  -6  -6  13       15.45        7.34     10.18 o 
  -5  -6  13      245.60      265.69     16.88 o 
  -4  -6  13      529.52      586.80     18.78 o 
  -3  -6  13      134.21      138.66      9.87 o 
  -2  -6  13        4.80       -3.86      2.57 o 
  -1  -6  13        1.19       -7.22      4.81 o 
   0  -6  13        0.06       -4.22      4.80 o 
   1  -6  13       14.56       10.49      4.78 o 
   2  -6  13      136.72      135.56     17.18 o 
   3  -6  13       65.74       56.47      9.61 o 
   4  -6  13      515.23      468.15     22.32 o 
   5  -6  13       77.82       78.65     12.47 o 
   6  -6  13       75.95       60.96     12.51 o 
   7  -6  13       29.59       42.57     14.27 o 
   8  -6  13        9.92        6.70     15.69 o 
   9  -6  13       62.35       31.36     18.31 o 
  -9  -5  13       62.21       10.11     19.55 o 
  -8  -5  13      399.24      318.25     36.41 o 
  -7  -5  13      492.36      570.75     63.72 o 
  -6  -5  13        5.98       11.01      8.76 o 
  -5  -5  13      498.08      502.43     24.23 o 
  -4  -5  13      119.09      132.28      9.05 o 
  -3  -5  13      149.37      148.69      9.90 o 
  -2  -5  13      328.35      338.95     11.49 o 
  -1  -5  13       73.46       47.07      5.81 o 
   0  -5  13       60.93       48.71      6.13 o 
   1  -5  13       76.37       90.02      9.65 o 
   2  -5  13      117.77      135.96     16.45 o 
   3  -5  13       93.09       96.52      9.05 o 
   4  -5  13      842.97      845.46     29.73 o 
   5  -5  13       56.94       52.84     11.78 o 
   6  -5  13       34.31       38.54     11.14 o 
   7  -5  13        0.40       -5.86     10.14 o 
   8  -5  13       20.12       30.96     17.08 o 
   9  -5  13        1.49        2.70     16.36 o 
 -10  -4  13       51.65       74.84     22.25 o 
  -9  -4  13       22.32       22.92     18.88 o 
  -8  -4  13      595.88      614.57    105.18 o 
  -7  -4  13       48.33       47.61     14.28 o 
  -6  -4  13      282.12      270.75     20.91 o 
  -5  -4  13      630.33      692.20     20.37 o 
  -4  -4  13      943.19     1010.07     20.86 o 
  -3  -4  13     1900.04     1935.75     37.19 o 
  -2  -4  13     1867.42     1785.21     25.48 o 
  -1  -4  13     2244.47     2324.06     38.01 o 
   0  -4  13     1498.41     1568.62     31.08 o 
   1  -4  13      204.77      185.35     10.02 o 
   2  -4  13      186.12      189.11     15.91 o 
   3  -4  13       58.54       64.76      8.06 o 
   4  -4  13      339.12      386.09     21.31 o 
   5  -4  13      110.94      122.15     13.82 o 
   6  -4  13      367.50      421.74     31.73 o 
   7  -4  13      130.29      152.05     15.84 o 
   8  -4  13      231.53      274.18     27.54 o 
   9  -4  13       89.65       68.01     19.09 o 
 -10  -3  13        1.27       28.32     17.53 o 
  -9  -3  13       27.55       20.33     14.09 o 
  -8  -3  13      110.74      139.03     17.65 o 
  -7  -3  13       26.30       34.08      8.29 o 
  -6  -3  13       12.62       15.78      6.86 o 
  -5  -3  13     1014.33     1097.93     23.61 o 
  -4  -3  13      373.35      345.64     11.51 o 
  -3  -3  13      197.67      222.06     12.01 o 
  -2  -3  13       53.04       59.63      5.47 o 
  -1  -3  13      245.02      223.56      9.76 o 
   0  -3  13      466.77      469.11     14.59 o 
   1  -3  13      178.84      186.21     12.08 o 
   2  -3  13      839.13      809.64     27.91 o 
   3  -3  13        6.28        3.56      6.22 o 
   4  -3  13      128.08      152.37     13.74 o 
   5  -3  13      396.39      414.98     21.52 o 
   6  -3  13       33.78       31.93     10.78 o 
   7  -3  13      181.26      190.35     16.73 o 
   8  -3  13       69.96       78.45     19.27 o 
   9  -3  13      104.13      110.68     21.20 o 
 -10  -2  13       27.55       20.59     13.44 o 
  -9  -2  13       91.57      150.37     18.13 o 
  -8  -2  13       78.73       60.01     14.40 o 
  -7  -2  13       27.22       28.36     10.32 o 
  -6  -2  13       50.68       44.64      9.44 o 
  -5  -2  13       22.35       18.08      6.03 o 
  -4  -2  13     1008.94     1041.36     26.91 o 
  -3  -2  13       53.17       60.17      7.26 o 
  -2  -2  13      899.98      944.34     15.65 o 
  -1  -2  13     1153.54     1167.51     21.81 o 
   0  -2  13      813.88      767.48     29.10 o 
   1  -2  13        0.20        8.33      6.27 o 
   2  -2  13        0.89        7.82      5.73 o 
   3  -2  13        1.47        0.17      6.01 o 
   4  -2  13      139.30      140.95     12.12 o 
   5  -2  13       39.29       43.84     10.18 o 
   6  -2  13       56.40       45.51     11.22 o 
   7  -2  13       12.08       11.32     12.48 o 
   8  -2  13        9.08       -3.03     14.54 o 
   9  -2  13        2.21      -11.97     15.54 o 
 -10  -1  13      130.17      139.67     18.24 o 
  -9  -1  13       11.10        0.62     11.32 o 
  -8  -1  13      181.51      163.34     18.04 o 
  -7  -1  13       52.48       57.65      7.97 o 
  -6  -1  13       76.23       85.00      6.17 o 
  -5  -1  13      113.99      133.30     11.31 o 
  -4  -1  13     1656.87     1674.75     41.17 o 
  -3  -1  13       96.11      101.35     10.54 o 
  -2  -1  13     1467.01     1476.67     21.72 o 
  -1  -1  13     1328.59     1347.57     21.41 o 
   0  -1  13      255.33      265.49     13.48 o 
   1  -1  13      353.97      378.27     16.11 o 
   2  -1  13      879.85      901.70     22.09 o 
   3  -1  13      330.24      303.19     20.40 o 
   4  -1  13       68.19       68.67     10.94 o 
   5  -1  13      170.22      146.70     14.04 o 
   6  -1  13       21.25       -6.35     10.30 o 
   7  -1  13      198.40      168.63     18.74 o 
   8  -1  13       17.83       18.76     16.02 o 
   9  -1  13      202.88      229.01     27.21 o 
 -10   0  13       73.28       58.85     26.63 o 
  -9   0  13        5.57        6.83     11.18 o 
  -8   0  13        3.57        2.01     11.14 o 
  -7   0  13       40.04       46.30      7.09 o 
  -6   0  13      297.19      325.45     10.30 o 
  -5   0  13      939.79      925.48     38.80 o 
  -4   0  13       39.25       43.98      8.69 o 
  -3   0  13     1053.54     1058.55     30.70 o 
  -2   0  13       72.67       75.18      6.27 o 
  -1   0  13      392.33      391.46     13.58 o 
   0   0  13      738.03      790.80     28.73 o 
   1   0  13      124.92      101.52      9.40 o 
   2   0  13      428.32      416.71     20.06 o 
   3   0  13      726.84      667.48     25.88 o 
   4   0  13      772.79      840.96     42.43 o 
   5   0  13       85.26      109.51     14.90 o 
   6   0  13      125.69      156.87     18.01 o 
   7   0  13      173.62      151.03     39.44 o 
   8   0  13        8.77       13.69     29.33 o 
   9   0  13      130.90      181.38     41.13 o 
 -10   1  13       89.36       73.70     14.97 o 
  -9   1  13        4.38        0.98      8.65 o 
  -8   1  13       78.01       93.49     11.58 o 
  -7   1  13       84.40       98.11      8.31 o 
  -6   1  13      354.08      337.01     12.26 o 
  -5   1  13       71.26       58.66      6.26 o 
  -4   1  13       29.41       27.01      8.37 o 
  -3   1  13       44.55       35.18      7.52 o 
  -2   1  13      270.12      267.79      8.10 o 
  -1   1  13      824.29      807.29     19.07 o 
   0   1  13        0.63       -5.53      5.33 o 
   1   1  13       26.07       20.13      5.71 o 
   2   1  13        3.23        2.18      6.73 o 
   3   1  13        1.76        5.30      8.23 o 
   4   1  13      161.18      126.22     19.27 o 
   5   1  13       57.37       48.04     15.97 o 
   6   1  13       19.07        5.18     13.53 o 
   7   1  13       52.96       49.61     18.04 o 
   8   1  13       24.92       31.34     17.36 o 
 -10   2  13      165.25      136.59     17.28 o 
  -9   2  13       42.15       32.89     12.77 o 
  -8   2  13      115.03      125.57     15.92 o 
  -7   2  13       75.24       96.08     12.44 o 
  -6   2  13      279.60      281.91     11.62 o 
  -5   2  13       55.59       77.04      8.14 o 
  -4   2  13       25.44       16.57      5.80 o 
  -3   2  13     1146.88     1160.36     44.71 o 
  -2   2  13       30.30       32.83      4.32 o 
  -1   2  13       75.33       66.26      9.12 o 
   0   2  13       17.57        8.82      5.03 o 
   1   2  13        3.30       -1.15      5.32 o 
   2   2  13      141.34      142.56     13.31 o 
   3   2  13        9.32        9.38      9.72 o 
   4   2  13       31.79       27.24     14.40 o 
   5   2  13       16.83        9.80     13.32 o 
   6   2  13        8.20       12.26     14.90 o 
   7   2  13       74.45       69.71     19.87 o 
   8   2  13       12.05        5.32     30.68 o 
 -10   3  13      150.86      153.87     18.13 o 
  -9   3  13      107.92       99.45     15.88 o 
  -8   3  13       64.96       35.06     12.29 o 
  -7   3  13      113.73       77.57     12.08 o 
  -6   3  13      334.27      364.04     21.80 o 
  -5   3  13      123.78      140.48      9.22 o 
  -4   3  13      102.66      109.22     10.12 o 
  -3   3  13       32.27       42.39      9.26 o 
  -2   3  13       24.33       17.26      4.27 o 
  -1   3  13      762.07      804.41     20.07 o 
   0   3  13      855.45      840.97     24.18 o 
   1   3  13     1379.14     1407.77     68.93 o 
   2   3  13      561.34      554.26     24.04 o 
   3   3  13        6.72      -14.05     10.97 o 
   4   3  13      208.95      242.41     24.79 o 
   5   3  13      116.61       85.62     18.13 o 
   6   3  13       44.74       59.40     18.13 o 
   7   3  13      117.47      142.65     23.82 o 
   8   3  13       40.58       11.37     20.23 o 
 -10   4  13       68.20       42.43     14.57 o 
  -9   4  13       83.17       58.82     14.57 o 
  -8   4  13       19.89       33.42     15.85 o 
  -7   4  13       26.54       31.28     11.10 o 
  -6   4  13       39.64       18.20      7.32 o 
  -5   4  13      122.68      122.22      9.02 o 
  -4   4  13      149.04      154.33     10.14 o 
  -3   4  13      198.76      200.94     11.31 o
[truncated: 143,002 more chars]
